# Supplementary material for: Differential expression of genes in the alate and apterous morphs of the brown citrus aphid, Toxoptera citricida
Source: Sci Rep. 2016 Aug 31;6:32099. doi: 10.1038/srep32099 (PMC5006003; doi:10.1038/srep32099)
Supplement: Supplementary dataset [file srep32099-s2.xls]

## Sheet: Table S1
Table S1 KOs annotation of unigenes for transcriptome of Toxoptera citricida.
Pathway	Pathway ID	Gene Number	Gene ID	KOs
Glycolysis / Gluconeogenesis	ko00010	113	c10295.graph_c0;c10295.graph_c1;c11023.graph_c0;c11268.graph_c0;c11493.graph_c0;c12005.graph_c0;c12998.graph_c0;c13353.graph_c0;c13380.graph_c0;c13492.graph_c1;c1350.graph_c0;c13529.graph_c0;c13981.graph_c0;c14422.graph_c0;c14477.graph_c0;c14513.graph_c0;c14637.graph_c0;c14831.graph_c0;c14928.graph_c0;c14934.graph_c0;c15001.graph_c0;c15033.graph_c0;c15053.graph_c0;c15087.graph_c0;c15091.graph_c0;…	K00850+K00850+K01623+K00627+K00844+K01792+K03841+K01623+K00382+K00850+K01835+K01895+K00134+K00128+K00128+K00873+K00927+K01623+K01803+K00873+K00927+K01834+K00162+K01596+K00382+K01835+K01810+K00627+K00627+K00128+K01689+K01792+K01895+K01689+K00121+K01835+K00128+K00162+K01834+K03841+K01803+K01689+K01596+K01785+K00161+K00927+K01689+K00128+K14085+K00128+K00382+K01785+K01834+K00134+K01785+K01834+K01835+…
Citrate cycle (TCA cycle)	ko00020	118	c10987.graph_c0;c11268.graph_c0;c1166.graph_c0;c11887.graph_c0;c11941.graph_c0;c12483.graph_c0;c13035.graph_c0;c13067.graph_c0;c13380.graph_c0;c13688.graph_c0;c13822.graph_c0;c14065.graph_c0;c14404.graph_c0;c14566.graph_c0;c14905.graph_c0;c15053.graph_c0;c15057.graph_c0;c15087.graph_c0;c15091.graph_c0;c15127.graph_c0;c15134.graph_c0;c15164.graph_c0;c15194.graph_c0;c15230.graph_c0;c15350.graph_c0;…	K00031+K00627+K00164+K01647+K01899+K00164+K00237+K00026+K00382+K01648+K00164+K00235+K00658+K01679+K00031+K00162+K01900+K01596+K00382+K00235+K00030+K01899+K00236+K00237+K00627+K00627+K01900+K01900+K00162+K00030+K00031+K00025+K01596+K00161+K00026+K00382+K01958+K01681+K01900+K01647+K00237+K00658+K01681+K01900+K00235+K00658+K01681+K00627+K00234+K00164+K00030+K00236+K00234+K00162+K00030+K01648+K00030+…
Pentose phosphate pathway	ko00030	67	c10295.graph_c0;c10295.graph_c1;c10708.graph_c0;c11023.graph_c0;c11624.graph_c0;c12998.graph_c0;c13353.graph_c0;c13492.graph_c1;c1350.graph_c0;c13663.graph_c0;c14610.graph_c0;c14831.graph_c0;c15152.graph_c0;c15214.graph_c0;c15250.graph_c0;c15606.graph_c0;c16531.graph_c0;c16813.graph_c0;c18672.graph_c0;c18828.graph_c0;c19260.graph_c0;c19585.graph_c0;c20442.graph_c0;c20839.graph_c0;c22050.graph_c0;…	K00850+K00850+K01807+K01623+K00615+K03841+K01623+K00850+K01835+K00852+K00036+K01623+K00036+K01835+K01810+K01057+K01835+K00033+K00033+K03841+K01057+K00036+K00948+K01783+K01835+K01810+K01810+K00033+K00948+K01835+K01619+K00616+K00948+K00948+K00948+K01057+K00852+K00948+K00033+K01807+K00036+K00852+K00850+K00850+K00036+K00850+K01807+K00850+K00036+K00616+K00036+K01783+K01619+K01835+K01783+K00948+K00948+…
Pentose and glucuronate interconversions	ko00040	39	c10153.graph_c0;c14422.graph_c0;c14440.graph_c0;c14477.graph_c0;c15083.graph_c0;c15300.graph_c0;c15640.graph_c0;c16290.graph_c0;c17478.graph_c0;c20210.graph_c0;c20430.graph_c0;c20839.graph_c0;c21386.graph_c0;c22655.graph_c0;c23788.graph_c0;c23990.graph_c0;c24177.graph_c0;c24605.graph_c0;c26647.graph_c0;c27210.graph_c0;c30164.graph_c0;c3048.graph_c0;c31420.graph_c0;c31635.graph_c0;c32150.graph_c0;…	K01195+K00128+K00963+K00128+K00011+K00078+K00128+K00078+K00128+K00128+K00128+K01783+K00011+K00699+K00699+K00011+K00963+K01195+K01195+K00699+K00963+K00699+K00011+K03331+K00011+K01195+K00011+K13247+K00963+K00011+K01783+K13247+K00699+K01783+K00699+K00012+K00963+K01195+K00011
Fructose and mannose metabolism	ko00051	64	c102.graph_c0;c102.graph_c1;c10248.graph_c0;c10295.graph_c0;c10295.graph_c1;c11023.graph_c0;c11493.graph_c0;c11542.graph_c0;c12998.graph_c0;c13353.graph_c0;c13492.graph_c1;c14409.graph_c0;c14831.graph_c0;c14928.graph_c0;c15083.graph_c0;c16526.graph_c0;c16847.graph_c0;c18828.graph_c0;c18845.graph_c0;c20832.graph_c0;c21386.graph_c0;c23418.graph_c0;c23507.graph_c0;c23990.graph_c0;c24028.graph_c0;c24…	K00966+K00966+K00966+K00850+K00850+K01623+K00844+K01103+K03841+K01623+K00850+K00966+K01623+K01803+K00011+K01809+K01711+K03841+K01803+K01809+K00011+K01809+K01103+K00011+K01840+K02377+K01809+K01103+K01803+K01840+K01103+K01711+K00850+K00850+K00011+K00844+K00011+K00844+K00966+K00850+K00011+K00844+K01809+K01103+K00850+K01103+K00966+K00844+K00011+K00844+K00966+K01103+K00008+K00008+K01840+K01840+K00846+…
Galactose metabolism	ko00052	74	c10295.graph_c0;c10295.graph_c1;c10650.graph_c0;c11493.graph_c0;c13492.graph_c1;c1350.graph_c0;c1355.graph_c0;c13553.graph_c0;c14367.graph_c0;c14440.graph_c0;c14597.graph_c0;c15083.graph_c0;c15121.graph_c0;c15214.graph_c0;c15432.graph_c0;c15607.graph_c0;c16531.graph_c0;c1665.graph_c0;c16995.graph_c0;c18158.graph_c0;c19517.graph_c0;c20648.graph_c0;c20665.graph_c0;c21386.graph_c0;c21472.graph_c0;c2…	K00850+K00850+K01187+K00844+K00850+K01835+K01784+K01187+K01187+K00963+K00849+K00011+K01784+K01835+K00965+K00849+K01835+K12309+K12309+K12309+K01187+K12309+K00965+K00011+K01187+K12316+K01835+K01187+K01835+K00011+K00963+K01784+K00849+K00849+K01187+K01784+K01784+K00963+K00850+K00850+K00011+K00844+K00011+K00965+K01187+K01187+K01784+K00849+K00844+K00850+K00011+K12047+K01187+K00844+K01187+K00965+K00850+…
Ascorbate and aldarate metabolism	ko00053	18	c11778.graph_c0;c14422.graph_c0;c14477.graph_c0;c15410.graph_c0;c15640.graph_c0;c17478.graph_c0;c20210.graph_c0;c20274.graph_c0;c20430.graph_c0;c22655.graph_c0;c22839.graph_c0;c23788.graph_c0;c27210.graph_c0;c3048.graph_c0;c4789.graph_c0;c5663.graph_c0;c7036.graph_c0;c7127.graph_c0;	K00469+K00128+K00128+K00469+K00128+K00128+K00128+K14085+K00128+K00699+K14085+K00699+K00699+K00699+K14085+K00699+K00699+K00012
Fatty acid biosynthesis	ko00061	32	c11112.graph_c0;c11730.graph_c0;c12740.graph_c0;c12740.graph_c1;c13001.graph_c0;c1351.graph_c0;c14411.graph_c0;c14721.graph_c0;c14732.graph_c0;c17484.graph_c0;c24375.graph_c0;c26208.graph_c0;c26712.graph_c0;c2746.graph_c0;c30732.graph_c0;c31190.graph_c0;c31713.graph_c0;c35468.graph_c0;c36117.graph_c0;c3652.graph_c0;c38308.graph_c0;c39359.graph_c0;c39853.graph_c0;c39909.graph_c0;c39956.graph_c0;c4…	K09458+K00665+K11262+K11262+K11262+K11262+K00665+K11262+K00665+K00645+K00665+K11262+K11262+K00665+K00665+K11262+K11262+K00665+K11262+K11262+K00665+K11262+K00665+K11262+K11262+K00665+K11262+K11262+K11262+K11262+K09458+K11262
Fatty acid elongation in mitochondria	ko00062	22	c10719.graph_c0;c11063.graph_c0;c11836.graph_c0;c12766.graph_c0;c13605.graph_c0;c14944.graph_c0;c15056.graph_c0;c15078.graph_c0;c16907.graph_c0;c18599.graph_c0;c21399.graph_c0;c21552.graph_c0;c22431.graph_c0;c23178.graph_c0;c36587.graph_c0;c39701.graph_c0;c4481.graph_c0;c5360.graph_c0;c5528.graph_c0;c6115.graph_c0;c7917.graph_c0;c8982.graph_c0;	K07512+K07508+K00022+K01074+K01074+K07509+K07511+K07515+K07512+K07511+K07515+K07509+K07515+K07508+K01074+K01074+K07508+K01074+K00022+K07512+K00022+K07511
Fatty acid metabolism	ko00071	86	c10790.graph_c0;c11063.graph_c0;c11139.graph_c0;c11618.graph_c0;c11836.graph_c0;c13775.graph_c0;c13844.graph_c0;c14212.graph_c0;c14224.graph_c0;c14297.graph_c0;c14356.graph_c0;c14393.graph_c0;c14422.graph_c0;c14449.graph_c0;c14477.graph_c0;c14535.graph_c0;c14944.graph_c0;c14990.graph_c0;c15056.graph_c0;c15078.graph_c0;c15640.graph_c0;c15675.graph_c0;c15715.graph_c0;c15770.graph_c0;c15851.graph_c0…	K08765+K07508+K00249+K00232+K00022+K07513+K00252+K00626+K01897+K00232+K09478+K01897+K00128+K00626+K00128+K00232+K07509+K09479+K07511+K07515+K00128+K01897+K00248+K09478+K13238+K00232+K00121+K00626+K08766+K00128+K01692+K07511+K01897+K00249+K00626+K09479+K00128+K14085+K00128+K07515+K07509+K00248+K00252+K01897+K07515+K00121+K01897+K14085+K07508+K01897+K01897+K01897+K09478+K13238+K07513+K00232+K00249+…
Synthesis and degradation of ketone bodies	ko00072	16	c13293.graph_c0;c14212.graph_c0;c14396.graph_c0;c14449.graph_c0;c15689.graph_c0;c16453.graph_c0;c19440.graph_c0;c20468.graph_c0;c21109.graph_c0;c21966.graph_c0;c31538.graph_c0;c33451.graph_c0;c4411.graph_c0;c4629.graph_c0;c4770.graph_c0;c9051.graph_c0;	K01640+K00626+K01027+K00626+K01027+K00626+K00626+K00019+K01027+K01027+K01640+K01640+K00626+K01641+K01640+K01641
Steroid biosynthesis	ko00100	21	c10176.graph_c0;c10893.graph_c0;c1799.graph_c0;c19839.graph_c0;c19865.graph_c0;c21601.graph_c0;c2338.graph_c0;c24178.graph_c0;c26263.graph_c0;c27175.graph_c0;c30599.graph_c0;c33987.graph_c0;c35108.graph_c0;c40319.graph_c0;c43849.graph_c0;c6746.graph_c0;c6921.graph_c0;c7150.graph_c0;c7150.graph_c1;c7838.graph_c0;c9154.graph_c0;	K05917+K00801+K01852+K00213+K00559+K01824+K07748+K00511+K13373+K00511+K01852+K01852+K07750+K07750+K00227+K07750+K09828+K09828+K09828+K01852+K09828
Ubiquinone and other terpenoid-quinone biosynthesis	ko00130	21	c10956.graph_c0;c12075.graph_c0;c12271.graph_c0;c12408.graph_c0;c13462.graph_c0;c16826.graph_c0;c16895.graph_c0;c19186.graph_c0;c19198.graph_c0;c19999.graph_c0;c23538.graph_c0;c2490.graph_c0;c25201.graph_c0;c30352.graph_c0;c32262.graph_c0;c36526.graph_c0;c40528.graph_c0;c40863.graph_c0;c43672.graph_c0;c7187.graph_c0;c8020.graph_c0;	K00457+K06134+K01904+K00815+K06127+K06125+K06126+K00591+K01904+K00457+K06134+K06125+K06125+K00568+K06125+K06126+K06127+K06126+K06134+K00591+K01904
Steroid hormone biosynthesis	ko00140	6	c13665.graph_c0;c23273.graph_c0;c26263.graph_c0;c28499.graph_c0;c31369.graph_c0;c6313.graph_c0;	K10251+K00545+K13373+K07424+K07424+K07424
Oxidative phosphorylation	ko00190	334	c10055.graph_c0;c10140.graph_c0;c10252.graph_c0;c10275.graph_c0;c10327.graph_c0;c1037.graph_c0;c10436.graph_c0;c10528.graph_c0;c10693.graph_c0;c10697.graph_c0;c10859.graph_c0;c10870.graph_c0;c11120.graph_c0;c11150.graph_c0;c1132.graph_c0;c11413.graph_c0;c11490.graph_c0;c11604.graph_c0;c11668.graph_c0;c11668.graph_c1;c11801.graph_c0;c11840.graph_c0;c12098.graph_c0;c12098.graph_c1;c12098.graph_c2;c…	K03963+K02144+K03936+K03950+K02148+K03882+K03936+K02261+K03938+K02154+K11353+K02265+K00419+K00416+K02126+K03952+K02154+K03954+K02126+K02126+K02262+K02152+K02256+K02256+K02256+K00417+K03965+K03883+K03946+K02150+K02155+K02151+K02264+K03953+K00237+K03955+K02127+K00413+K03883+K03940+K02150+K03941+K02147+K00235+K03935+K03885+K01544+K02132+K02136+K00415+K02256+K02128+K02133+K02132+K03935+K02270+K00412+…
Purine metabolism	ko00230	331	c10024.graph_c0;c10116.graph_c0;c10489.graph_c0;c10529.graph_c0;c10773.graph_c0;c108.graph_c0;c10877.graph_c0;c10877.graph_c1;c11006.graph_c0;c11009.graph_c0;c11065.graph_c0;c11069.graph_c0;c11106.graph_c1;c11236.graph_c0;c11236.graph_c1;c11236.graph_c2;c11291.graph_c0;c11291.graph_c1;c11391.graph_c0;c11418.graph_c0;c1170.graph_c0;c11955.graph_c0;c12023.graph_c0;c12081.graph_c0;c1211.graph_c0;c12…	K03016+K01522+K01951+K12323+K02320+K02324+K01952+K01952+K03007+K01081+K10807+K03023+K08043+K03006+K03006+K03006+K03021+K03021+K11787+K00942+K03000+K11787+K01952+K07127+K03002+K01490+K12323+K01477+K01120+K01756+K01952+K00962+K03018+K03006+K10808+K00365+K01511+K02327+K02327+K01835+K00942+K02324+K02328+K08048+K01511+K02320+K02320+K03012+K00088+K00873+K03011+K01939+K02684+K00873+K00088+K11787+K00940+…
Caffeine metabolism	ko00232	13	c13028.graph_c0;c22271.graph_c0;c25479.graph_c0;c26513.graph_c0;c30288.graph_c0;c31789.graph_c0;c32695.graph_c0;c33073.graph_c0;c34710.graph_c0;c36462.graph_c0;c40559.graph_c0;c40755.graph_c0;c40978.graph_c0;	K00365+K00365+K00106+K00106+K00106+K00106+K00106+K00106+K00106+K00106+K00106+K00106+K00106
Pyrimidine metabolism	ko00240	244	c10024.graph_c0;c10621.graph_c0;c10773.graph_c0;c108.graph_c0;c11006.graph_c0;c11009.graph_c0;c11065.graph_c0;c11069.graph_c0;c11236.graph_c0;c11236.graph_c1;c11236.graph_c2;c11291.graph_c0;c11291.graph_c1;c1170.graph_c0;c11972.graph_c0;c1211.graph_c0;c12618.graph_c0;c12677.graph_c0;c12837.graph_c0;c12862.graph_c0;c129.graph_c1;c13199.graph_c0;c132.graph_c0;c132.graph_c1;c13339.graph_c0;c13678.gr…	K03016+K13421+K02320+K02324+K03007+K01081+K10807+K03023+K03006+K03006+K03006+K03021+K03021+K03000+K00761+K03002+K00962+K03018+K00207+K03006+K10808+K01511+K02327+K02327+K01937+K02324+K02328+K01511+K02320+K02320+K03012+K00384+K13800+K03011+K02684+K00384+K00940+K01520+K00940+K13800+K10808+K03012+K02326+K03013+K03009+K03022+K00857+K03010+K03020+K01464+K03015+K03002+K01937+K01518+K00560+K00940+K10807+…
Alanine, aspartate and glutamate metabolism	ko00250	94	c10849.graph_c0;c10973.graph_c0;c11135.graph_c0;c11689.graph_c0;c11744.graph_c0;c11747.graph_c0;c11838.graph_c0;c12155.graph_c0;c12492.graph_c0;c12532.graph_c0;c13848.graph_c0;c14017.graph_c0;c14264.graph_c0;c14276.graph_c0;c14524.graph_c0;c14595.graph_c0;c14837.graph_c0;c15216.graph_c0;c15337.graph_c0;c15376.graph_c0;c15435.graph_c0;c15748.graph_c0;c15781.graph_c0;c16162.graph_c0;c17617.graph_c0…	K00814+K00260+K14454+K14455+K01755+K14455+K01940+K01580+K01756+K00827+K01953+K01940+K01580+K00264+K00820+K01939+K01915+K01939+K00261+K01580+K13524+K01953+K14454+K00272+K13524+K01915+K00814+K00814+K01580+K01948+K00264+K00261+K00830+K14455+K01940+K01948+K00264+K14454+K01939+K00264+K01939+K00830+K01755+K00264+K01940+K13566+K01756+K01939+K01755+K00264+K00294+K00264+K00294+K00272+K11540+K11540+K00820+…
Glycine, serine and threonine metabolism	ko00260	70	c10912.graph_c0;c11015.graph_c0;c11050.graph_c0;c11661.graph_c0;c11808.graph_c0;c11880.graph_c0;c12238.graph_c0;c12532.graph_c0;c12995.graph_c0;c13380.graph_c0;c13451.graph_c0;c13784.graph_c0;c14414.graph_c0;c14414.graph_c1;c14676.graph_c0;c14989.graph_c0;c15091.graph_c0;c15257.graph_c0;c15928.graph_c0;c17198.graph_c0;c17850.graph_c0;c18927.graph_c0;c19165.graph_c0;c19666.graph_c0;c20243.graph_c0…	K01620+K00600+K00314+K00605+K00643+K00600+K00831+K00827+K00108+K00382+K00831+K00600+K00281+K00281+K00605+K00058+K00382+K01754+K00281+K00552+K00865+K00058+K00600+K00003+K00600+K14085+K00639+K00382+K01697+K00830+K01697+K00133+K00831+K14085+K01758+K01697+K00830+K00274+K01697+K00643+K01758+K00281+K00281+K01697+K01758+K00108+K00600+K00827+K01079+K01758+K01697+K01758+K00281+K00281+K01697+K00382+K00827+…
Cysteine and methionine metabolism	ko00270	95	c10649.graph_c0;c11135.graph_c0;c11274.graph_c0;c11689.graph_c0;c11747.graph_c0;c12022.graph_c0;c12258.graph_c0;c12408.graph_c0;c13055.graph_c0;c13586.graph_c0;c13804.graph_c0;c13916.graph_c0;c14317.graph_c0;c14483.graph_c0;c14995.graph_c0;c15123.graph_c0;c15413.graph_c0;c15781.graph_c0;c16225.graph_c0;c16432.graph_c0;c16901.graph_c0;c17372.graph_c0;c18553.graph_c0;c19666.graph_c0;c20110.graph_c0…	K08967+K14454+K00558+K14455+K14455+K00789+K01011+K00815+K08964+K01251+K00547+K00547+K00558+K00549+K01611+K00797+K00456+K14454+K00772+K01738+K09880+K00549+K00558+K00003+K08964+K01251+K08964+K01697+K14455+K01697+K00133+K01251+K00772+K09880+K14454+K00772+K01758+K00797+K00641+K01697+K08967+K00558+K00558+K00016+K00558+K00797+K08967+K08964+K01611+K01697+K00558+K00772+K01758+K01738+K08963+K01697+K00558+…
Valine, leucine and isoleucine degradation	ko00280	104	c10444.graph_c0;c1080.graph_c0;c11063.graph_c0;c11139.graph_c0;c11836.graph_c0;c12024.graph_c0;c13293.graph_c0;c13380.graph_c0;c13382.graph_c0;c13530.graph_c0;c13619.graph_c0;c13775.graph_c0;c14212.graph_c0;c14356.graph_c0;c14396.graph_c0;c14422.graph_c0;c14449.graph_c0;c14461.graph_c0;c14477.graph_c0;c14944.graph_c0;c15056.graph_c0;c15078.graph_c0;c15091.graph_c0;c15435.graph_c0;c15445.graph_c0;…	K09699+K01968+K07508+K00249+K00022+K01969+K01640+K00382+K11538+K05605+K00167+K07513+K00626+K09478+K01027+K00128+K00626+K05605+K00128+K07509+K07511+K07515+K00382+K13524+K00826+K00128+K01027+K00248+K09478+K00253+K00626+K00167+K01969+K08683+K00166+K00128+K13524+K01692+K05607+K07511+K08683+K00249+K00626+K00826+K00128+K14085+K00128+K00382+K01027+K05607+K01968+K07515+K00140+K07509+K00248+K01027+K00826+…
Valine, leucine and isoleucine biosynthesis	ko00290	55	c10183.graph_c0;c11067.graph_c0;c12710.graph_c0;c12959.graph_c0;c13513.graph_c0;c13583.graph_c0;c14210.graph_c0;c15053.graph_c0;c15257.graph_c0;c15445.graph_c0;c16111.graph_c0;c17829.graph_c0;c19306.graph_c0;c19526.graph_c0;c19804.graph_c0;c20339.graph_c0;c21036.graph_c0;c22168.graph_c0;c22169.graph_c0;c22880.graph_c0;c24508.graph_c0;c27317.graph_c0;c28931.graph_c0;c29337.graph_c0;c29892.graph_c0…	K01649+K01873+K01649+K01870+K01869+K01870+K01687+K00162+K01754+K00826+K01869+K00162+K01870+K00826+K00161+K01702+K01870+K01702+K00826+K01873+K01873+K00162+K01702+K01869+K01873+K00162+K01870+K01870+K01869+K00161+K01869+K01649+K01649+K01870+K01873+K01873+K01873+K01873+K00826+K01870+K01870+K01869+K01873+K01869+K01870+K01869+K01873+K01873+K00162+K00826+K01869+K01873+K01870+K00161+K01873
Lysine biosynthesis	ko00300	13	c10309.graph_c2;c12040.graph_c0;c13437.graph_c0;c14639.graph_c0;c19666.graph_c0;c20274.graph_c0;c21776.graph_c0;c22839.graph_c0;c29570.graph_c0;c36541.graph_c0;c44278.graph_c0;c4789.graph_c0;c8518.graph_c0;	K01586+K00290+K00825+K14157+K00003+K14085+K00133+K14085+K00825+K14157+K00825+K14085+K14157
Lysine degradation	ko00310	86	c10035.graph_c0;c11371.graph_c0;c1166.graph_c0;c11836.graph_c0;c11882.graph_c0;c12040.graph_c0;c12473.graph_c0;c12473.graph_c1;c12483.graph_c0;c13437.graph_c0;c13504.graph_c0;c13531.graph_c0;c13557.graph_c0;c13557.graph_c1;c13822.graph_c0;c13844.graph_c0;c13860.graph_c0;c14212.graph_c0;c14404.graph_c0;c14422.graph_c0;c14449.graph_c0;c14477.graph_c0;c14639.graph_c0;c15056.graph_c0;c15078.graph_c0;…	K13647+K11419+K00164+K00022+K11427+K00290+K11424+K11424+K00164+K00825+K06101+K11433+K11422+K11422+K00164+K00252+K11424+K00626+K00658+K00128+K00626+K00128+K14157+K07511+K07515+K00128+K11419+K00626+K11419+K00128+K01692+K11424+K11423+K00474+K11703+K07511+K00626+K11419+K00471+K00128+K14085+K00128+K07515+K00658+K00252+K07515+K00658+K14085+K00164+K00825+K11419+K13647+K00164+K00164+K11424+K06101+K00164+…
Arginine and proline metabolism	ko00330	91	c10247.graph_c0;c10391.graph_c0;c10600.graph_c0;c10886.graph_c0;c10973.graph_c0;c11135.graph_c0;c11440.graph_c0;c11689.graph_c0;c11728.graph_c0;c11744.graph_c0;c11747.graph_c0;c11838.graph_c0;c12034.graph_c0;c12978.graph_c0;c12991.graph_c0;c13776.graph_c0;c14017.graph_c0;c14422.graph_c0;c14469.graph_c0;c14477.graph_c0;c14837.graph_c0;c14995.graph_c0;c15030.graph_c0;c15123.graph_c0;c15337.graph_c0…	K01476+K11067+K00472+K13253+K00260+K14454+K00286+K14455+K01581+K01755+K14455+K01940+K00318+K01259+K00611+K14677+K01940+K00128+K00819+K00128+K01915+K01611+K12657+K00797+K00261+K00286+K00128+K14454+K00933+K00128+K11142+K01915+K01948+K00128+K14085+K00128+K00261+K14455+K14677+K01940+K01948+K14085+K14454+K00797+K00797+K00274+K01755+K01581+K01611+K00819+K00286+K01940+K14677+K01755+K00294+K01581+K00294+…
Histidine metabolism	ko00340	25	c10376.graph_c0;c14422.graph_c0;c14477.graph_c0;c15640.graph_c0;c17478.graph_c0;c18755.graph_c0;c20210.graph_c0;c20274.graph_c0;c20430.graph_c0;c2209.graph_c0;c22839.graph_c0;c24670.graph_c0;c25937.graph_c0;c29118.graph_c0;c29615.graph_c0;c33697.graph_c0;c34452.graph_c0;c35509.graph_c0;c36728.graph_c0;c36868.graph_c0;c38277.graph_c0;c39895.graph_c0;c4789.graph_c0;c5604.graph_c0;c9509.graph_c0;	K01663+K00128+K00128+K00128+K00128+K01663+K00128+K14085+K00128+K00599+K14085+K00274+K01593+K01590+K01593+K01663+K01593+K04486+K01590+K01593+K01593+K01593+K14085+K01593+K00129
Tyrosine metabolism	ko00350	37	c10956.graph_c0;c11135.graph_c0;c11689.graph_c0;c11747.graph_c0;c12408.graph_c0;c12969.graph_c0;c14373.graph_c0;c14671.graph_c0;c14971.graph_c0;c15781.graph_c0;c16434.graph_c0;c19999.graph_c0;c21548.graph_c0;c2209.graph_c0;c22458.graph_c0;c22936.graph_c0;c23273.graph_c0;c24181.graph_c0;c24670.graph_c0;c25937.graph_c0;c26025.graph_c0;c27465.graph_c0;c29339.graph_c0;c29615.graph_c0;c33593.graph_c0;…	K00457+K14454+K14455+K14455+K00815+K01800+K00451+K01555+K07253+K14454+K00121+K00457+K14455+K00599+K00121+K14454+K00545+K00503+K00274+K01593+K00503+K01555+K01800+K01593+K00451+K01593+K13953+K13953+K01593+K01593+K01593+K01800+K00121+K01593+K00501+K00501+K00129
Phenylalanine metabolism	ko00360	30	c10956.graph_c0;c11135.graph_c0;c11689.graph_c0;c11747.graph_c0;c12271.graph_c0;c12408.graph_c0;c12565.graph_c0;c14074.graph_c0;c14971.graph_c0;c15781.graph_c0;c17827.graph_c0;c19198.graph_c0;c19999.graph_c0;c21548.graph_c0;c22936.graph_c0;c24670.graph_c0;c25937.graph_c0;c29615.graph_c0;c34452.graph_c0;c36868.graph_c0;c37229.graph_c0;c38277.graph_c0;c39895.graph_c0;c5604.graph_c0;c6280.graph_c0;c…	K00457+K14454+K14455+K14455+K01904+K00815+K11188+K00500+K07253+K14454+K00430+K01904+K00457+K14455+K14454+K00274+K01593+K01593+K01593+K01593+K00500+K01593+K01593+K01593+K00500+K00500+K00430+K01904+K00129+K00500
Tryptophan metabolism	ko00380	72	c1166.graph_c0;c11836.graph_c0;c12120.graph_c0;c12483.graph_c0;c12706.graph_c0;c12898.graph_c0;c13437.graph_c0;c13822.graph_c0;c13844.graph_c0;c14212.graph_c0;c14422.graph_c0;c14449.graph_c0;c14477.graph_c0;c14536.graph_c0;c15056.graph_c0;c15078.graph_c0;c15640.graph_c0;c16453.graph_c0;c17478.graph_c0;c17804.graph_c0;c18599.graph_c0;c19440.graph_c0;c20210.graph_c0;c20274.graph_c0;c20430.graph_c0;…	K00164+K00022+K01867+K00164+K01556+K03781+K00825+K00164+K00252+K00626+K00128+K00626+K00128+K01867+K07511+K07515+K00128+K00626+K00128+K01692+K07511+K00626+K00128+K14085+K00128+K00452+K07515+K00486+K00502+K00252+K00486+K00502+K07515+K14085+K00164+K00274+K01593+K01867+K01867+K00825+K01593+K00816+K01867+K00164+K00164+K00463+K00164+K00486+K01593+K01593+K01867+K01593+K00164+K01593+K00252+K01867+K00626+…
Phenylalanine, tyrosine and tryptophan biosynthesis	ko00400	12	c11135.graph_c0;c11689.graph_c0;c11747.graph_c0;c12408.graph_c0;c14074.graph_c0;c15781.graph_c0;c21548.graph_c0;c22936.graph_c0;c37229.graph_c0;c6280.graph_c0;c6280.graph_c1;c9587.graph_c0;	K14454+K14455+K14455+K00815+K00500+K14454+K14455+K14454+K00500+K00500+K00500+K00500
beta-Alanine metabolism	ko00410	45	c11139.graph_c0;c12155.graph_c0;c12160.graph_c0;c12837.graph_c0;c13530.graph_c0;c14264.graph_c0;c14422.graph_c0;c14461.graph_c0;c14477.graph_c0;c15056.graph_c0;c15078.graph_c0;c15123.graph_c0;c15376.graph_c0;c15435.graph_c0;c15640.graph_c0;c16343.graph_c0;c17478.graph_c0;c17617.graph_c0;c17804.graph_c0;c18599.graph_c0;c19013.graph_c0;c1948.graph_c0;c20210.graph_c0;c20274.graph_c0;c20430.graph_c0;…	K00249+K01580+K01578+K00207+K05605+K01580+K00128+K05605+K00128+K07511+K07515+K00797+K01580+K13524+K00128+K01464+K00128+K13524+K01692+K07511+K00249+K01580+K00128+K14085+K00128+K07515+K07515+K00207+K14085+K00797+K00207+K01431+K00797+K00207+K00249+K00207+K01431+K00797+K01464+K01580+K01464+K14085+K00249+K00797+K07511
Taurine and hypotaurine metabolism	ko00430	16	c12155.graph_c0;c13580.graph_c0;c14264.graph_c0;c15376.graph_c0;c15413.graph_c0;c16676.graph_c0;c17457.graph_c0;c1948.graph_c0;c2067.graph_c0;c28466.graph_c0;c33135.graph_c0;c34392.graph_c0;c37138.graph_c0;c38129.graph_c0;c4267.graph_c0;c4267.graph_c1;	K01580+K00681+K01580+K01580+K00456+K00681+K10712+K01580+K00681+K00681+K00681+K01580+K00681+K00681+K00681+K00681
Selenocompound metabolism	ko00450	36	c14462.graph_c0;c14483.graph_c0;c14700.graph_c0;c15122.graph_c0;c17372.graph_c0;c23200.graph_c0;c24203.graph_c0;c24973.graph_c0;c26250.graph_c0;c27309.graph_c0;c2732.graph_c0;c27896.graph_c0;c29288.graph_c0;c29891.graph_c0;c29905.graph_c0;c3078.graph_c0;c30800.graph_c0;c30874.graph_c0;c31870.graph_c0;c32139.graph_c0;c32688.graph_c0;c343.graph_c0;c34465.graph_c0;c38884.graph_c0;c3894.graph_c0;c397…	K00384+K00549+K01874+K00384+K00549+K01758+K13811+K01008+K13811+K01874+K01874+K01758+K13811+K13811+K01758+K13811+K01874+K00816+K01008+K01008+K01758+K01758+K13811+K13811+K00384+K01874+K00548+K01008+K00548+K01874+K13811+K00816+K01874+K01874+K03341+K01758
Cyanoamino acid metabolism	ko00460	15	c11015.graph_c0;c11880.graph_c0;c13580.graph_c0;c13784.graph_c0;c16676.graph_c0;c19165.graph_c0;c20243.graph_c0;c2067.graph_c0;c28466.graph_c0;c31059.graph_c0;c33135.graph_c0;c37138.graph_c0;c38129.graph_c0;c4267.graph_c0;c4267.graph_c1;	K00600+K00600+K00681+K00600+K00681+K00600+K00600+K00681+K00681+K00600+K00681+K00681+K00681+K00681+K00681
D-Glutamine and D-glutamate metabolism	ko00471	2	c21127.graph_c0;c41629.graph_c0;	K00261+K00261
D-Arginine and D-ornithine metabolism	ko00472	1	c542.graph_c0;	K00273
Glutathione metabolism	ko00480	112	c10343.graph_c0;c10787.graph_c0;c10987.graph_c0;c11065.graph_c0;c11140.graph_c0;c11224.graph_c0;c11728.graph_c0;c12326.graph_c0;c12380.graph_c0;c12529.graph_c0;c12758.graph_c0;c129.graph_c1;c13068.graph_c0;c13580.graph_c0;c14419.graph_c0;c14610.graph_c0;c14816.graph_c0;c14905.graph_c0;c14979.graph_c0;c15006.graph_c0;c15104.graph_c0;c15123.graph_c0;c15152.graph_c0;c15185.graph_c0;c15561.graph_c0;c…	K11140+K00799+K00031+K10807+K01920+K00432+K01581+K00799+K00799+K11140+K00383+K10808+K11140+K00681+K01255+K00036+K00799+K00031+K00799+K11140+K00799+K00797+K00036+K00799+K00799+K10808+K11205+K01469+K10807+K00681+K00033+K00799+K11142+K00432+K00432+K00031+K00799+K00033+K10808+K10808+K00036+K00681+K11204+K11205+K13299+K10807+K00799+K01469+K00033+K01469+K00799+K11204+K01920+K00797+K11140+K11205+K00797+…
Starch and sucrose metabolism	ko00500	88	c10153.graph_c0;c10349.graph_c0;c10582.graph_c0;c10650.graph_c0;c11196.graph_c0;c11393.graph_c0;c11493.graph_c0;c11587.graph_c1;c12880.graph_c0;c12989.graph_c0;c1350.graph_c0;c13553.graph_c0;c14120.graph_c0;c14346.graph_c0;c14361.graph_c0;c14367.graph_c0;c14440.graph_c0;c14592.graph_c0;c14647.graph_c0;c15140.graph_c0;c15214.graph_c0;c15235.graph_c0;c15250.graph_c0;c15729.graph_c0;c16531.graph_c0;…	K01195+K01196+K00688+K01187+K01194+K01194+K00844+K00688+K00697+K01194+K01835+K01187+K00693+K00697+K01194+K01187+K00963+K00697+K01176+K00693+K01835+K00697+K01810+K00700+K01835+K00700+K01187+K01187+K12316+K01835+K00697+K01810+K01810+K01187+K00688+K00699+K01194+K00699+K01835+K00963+K00697+K01195+K01195+K00700+K00699+K01194+K00697+K01187+K00963+K01196+K00700+K00699+K00844+K01196+K01187+K00693+K01196+…
N-Glycan biosynthesis	ko00510	135	c10001.graph_c0;c10552.graph_c0;c10552.graph_c1;c1076.graph_c0;c10762.graph_c0;c10767.graph_c0;c10803.graph_c0;c11820.graph_c0;c121.graph_c0;c121.graph_c1;c12255.graph_c0;c13056.graph_c0;c13133.graph_c0;c13183.graph_c0;c13634.graph_c0;c13716.graph_c0;c14024.graph_c0;c14552.graph_c0;c15388.graph_c0;c15419.graph_c0;c15514.graph_c0;c15822.graph_c0;c15889.graph_c0;c1627.graph_c0;c16539.graph_c0;c1688…	K12669+K01231+K01231+K07252+K00738+K03849+K01230+K06316+K03849+K03849+K09659+K07151+K03848+K00717+K12670+K03845+K00736+K00902+K12670+K12668+K12667+K00721+K05546+K03849+K03844+K01230+K01001+K03843+K12666+K00726+K07441+K12669+K00729+K07432+K03848+K07151+K00902+K12666+K05546+K01228+K12669+K03846+K07151+K07441+K12668+K01228+K12670+K03844+K12669+K07151+K00721+K07151+K03844+K12667+K12667+K07151+K12666+…
Other glycan degradation	ko00511	37	c10682.graph_c0;c10853.graph_c0;c10853.graph_c1;c10970.graph_c0;c11252.graph_c0;c12288.graph_c0;c12516.graph_c0;c12926.graph_c0;c13207.graph_c0;c1665.graph_c0;c16995.graph_c0;c17223.graph_c0;c17340.graph_c0;c18158.graph_c0;c18525.graph_c0;c19696.graph_c0;c20648.graph_c0;c23342.graph_c0;c24108.graph_c0;c26859.graph_c0;c2738.graph_c0;c2862.graph_c0;c34779.graph_c0;c36513.graph_c0;c39604.graph_c0;c4…	K01192+K12373+K12373+K12311+K01191+K01191+K01191+K01191+K12373+K12309+K12309+K14459+K01201+K12309+K01227+K01206+K12309+K14459+K01444+K12373+K12373+K12373+K12373+K01444+K12373+K12373+K01201+K01192+K01192+K12311+K01444+K12311+K12309+K12309+K12373+K01206+K12311
Mucin type O-Glycan biosynthesis	ko00512	14	c10480.graph_c0;c10911.graph_c0;c11605.graph_c0;c13485.graph_c0;c17060.graph_c0;c26095.graph_c0;c26259.graph_c0;c27180.graph_c0;c36040.graph_c0;c43315.graph_c0;c44921.graph_c0;c4972.graph_c0;c5354.graph_c0;c8907.graph_c0;	K00710+K00710+K00710+K00710+K00710+K00710+K00710+K00710+K00710+K00710+K00710+K00710+K00731+K00710
Other types of O-glycan biosynthesis	ko00514	28	c10588.graph_c0;c10929.graph_c0;c11119.graph_c0;c12506.graph_c0;c14142.graph_c0;c14542.graph_c0;c17783.graph_c0;c18500.graph_c0;c22655.graph_c0;c23347.graph_c0;c23788.graph_c0;c27210.graph_c0;c28561.graph_c0;c3048.graph_c0;c33474.graph_c0;c33763.graph_c0;c40123.graph_c0;c40699.graph_c0;c4140.graph_c0;c42552.graph_c0;c43831.graph_c0;c5663.graph_c0;c5733.graph_c0;c6560.graph_c0;c7036.graph_c0;c7590…	K13676+K00728+K00728+K00728+K09666+K09667+K03691+K11703+K00699+K00728+K00699+K00699+K00728+K00699+K09667+K09667+K09667+K09667+K00728+K00728+K09667+K00699+K05948+K00728+K00699+K00728+K13667+K13675
Amino sugar and nucleotide sugar metabolism	ko00520	118	c102.graph_c0;c102.graph_c1;c10248.graph_c0;c10311.graph_c0;c10416.graph_c0;c10853.graph_c0;c10853.graph_c1;c11493.graph_c0;c13207.graph_c0;c1350.graph_c0;c1355.graph_c0;c14219.graph_c0;c14388.graph_c0;c14409.graph_c0;c14440.graph_c0;c14516.graph_c0;c14524.graph_c0;c14597.graph_c0;c15121.graph_c0;c15214.graph_c0;c15250.graph_c0;c15432.graph_c0;c15607.graph_c0;c15951.graph_c0;c16147.graph_c0;c1652…	K00966+K00966+K00966+K01443+K05304+K12373+K12373+K00844+K12373+K01835+K01784+K01836+K01183+K00966+K00963+K02564+K00820+K00849+K01784+K01835+K01810+K00965+K00849+K00621+K02564+K01809+K01835+K01711+K00326+K00326+K02564+K00965+K01809+K02564+K00621+K01183+K01835+K01810+K01810+K01183+K01443+K01183+K01809+K01835+K01840+K02377+K00963+K01183+K00326+K01809+K01784+K01836+K01639+K01836+K00849+K12373+K01097+…
Glycosaminoglycan degradation	ko00531	29	c10153.graph_c0;c10853.graph_c0;c10853.graph_c1;c12450.graph_c0;c12956.graph_c0;c13207.graph_c0;c1665.graph_c0;c16995.graph_c0;c18158.graph_c0;c20648.graph_c0;c20811.graph_c0;c24605.graph_c0;c26647.graph_c0;c26859.graph_c0;c2738.graph_c0;c2862.graph_c0;c34667.graph_c0;c34779.graph_c0;c36503.graph_c0;c38820.graph_c0;c39207.graph_c0;c39604.graph_c0;c40410.graph_c0;c42960.graph_c0;c5230.graph_c0;c56…	K01195+K12373+K12373+K10532+K07964+K12373+K12309+K12309+K12309+K12309+K01205+K01195+K01195+K12373+K12373+K12373+K01195+K12373+K01205+K07964+K01205+K12373+K12373+K01205+K12309+K12309+K01197+K12373+K01195
Glycosaminoglycan biosynthesis - chondroitin sulfate	ko00532	13	c11276.graph_c1;c11323.graph_c0;c14013.graph_c1;c17261.graph_c0;c17671.graph_c0;c17838.graph_c0;c17999.graph_c0;c19208.graph_c0;c35038.graph_c0;c40541.graph_c0;c8071.graph_c0;c8837.graph_c0;c9620.graph_c0;	K13499+K00771+K10812+K00747+K10158+K10812+K00734+K00733+K13499+K13499+K01017+K13499+K10812
Glycosaminoglycan biosynthesis - keratan sulfate	ko00533	4	c13183.graph_c0;c17025.graph_c0;c31073.graph_c0;c33158.graph_c0;	K00717+K00741+K00717+K00717
Glycosaminoglycan biosynthesis - heparan sulfate	ko00534	13	c11323.graph_c0;c16393.graph_c0;c17671.graph_c0;c17768.graph_c0;c17999.graph_c0;c18063.graph_c0;c18370.graph_c0;c19208.graph_c0;c20019.graph_c0;c34531.graph_c0;c4727.graph_c0;c5560.graph_c0;c5751.graph_c0;	K00771+K02577+K10158+K02367+K00734+K01793+K01793+K00733+K08104+K02366+K02366+K02370+K02513
Glycerolipid metabolism	ko00561	64	c10008.graph_c0;c10874.graph_c0;c10876.graph_c0;c11100.graph_c0;c11189.graph_c0;c12182.graph_c0;c12985.graph_c1;c13134.graph_c0;c13134.graph_c1;c13748.graph_c0;c13797.graph_c0;c14358.graph_c0;c14382.graph_c0;c14408.graph_c0;c14422.graph_c0;c14477.graph_c0;c15083.graph_c0;c15640.graph_c0;c15653.graph_c0;c16457.graph_c0;c17410.graph_c0;c17478.graph_c0;c17850.graph_c0;c19984.graph_c0;c20210.graph_c0…	K01054+K01080+K13513+K00863+K13517+K00901+K13506+K00629+K00629+K13513+K00901+K00864+K00901+K13513+K00128+K00128+K00011+K00128+K00864+K13523+K09881+K00128+K00865+K13517+K00128+K14085+K13509+K00128+K00011+K00629+K00629+K14085+K01080+K13513+K00011+K00629+K11155+K13506+K11155+K13523+K00011+K00011+K00864+K00863+K00864+K00011+K13506+K09881+K11155+K00864+K00011+K09881+K01080+K13523+K00901+K14085+K01080+…
Inositol phosphate metabolism	ko00562	98	c10595.graph_c0;c11083.graph_c0;c11653.graph_c0;c11721.graph_c0;c11778.graph_c0;c11787.graph_c0;c12137.graph_c0;c12165.graph_c0;c12177.graph_c0;c12274.graph_c0;c12321.graph_c0;c12648.graph_c0;c13332.graph_c0;c13347.graph_c0;c13379.graph_c0;c13509.graph_c0;c13628.graph_c0;c13675.graph_c0;c13681.graph_c0;c13923.graph_c0;c14239.graph_c0;c14928.graph_c0;c15324.graph_c0;c15410.graph_c0;c15601.graph_c0…	K10572+K01107+K00889+K01110+K00469+K00888+K01858+K01858+K03103+K00911+K00921+K00911+K05858+K05859+K00923+K01092+K01099+K05858+K01109+K01092+K00888+K01803+K01092+K00469+K00920+K00911+K13711+K03103+K00922+K01092+K00999+K00914+K01099+K01803+K00911+K00921+K00140+K00921+K01092+K01099+K00888+K00920+K05858+K05857+K01803+K00911+K00888+K00889+K00914+K00888+K01092+K00889+K00888+K01099+K01099+K05857+K00914+…
Glycosylphosphatidylinositol(GPI)-anchor biosynthesis	ko00563	62	c10493.graph_c0;c11278.graph_c0;c11772.graph_c0;c12821.graph_c0;c13118.graph_c0;c16542.graph_c0;c16573.graph_c0;c17076.graph_c0;c17418.graph_c0;c17482.graph_c0;c17777.graph_c0;c18051.graph_c0;c18632.graph_c0;c19157.graph_c0;c20113.graph_c0;c20421.graph_c0;c23218.graph_c0;c23472.graph_c0;c23977.graph_c0;c25161.graph_c0;c26098.graph_c0;c26138.graph_c0;c26963.graph_c0;c27540.graph_c0;c28705.graph_c0…	K03860+K08098+K07542+K05283+K03857+K03859+K05293+K05290+K07541+K05292+K05293+K05285+K05285+K05286+K05283+K03858+K05289+K07542+K05290+K05292+K05285+K05286+K05283+K05285+K05288+K05290+K03860+K05284+K07542+K05286+K01127+K08098+K05290+K05285+K05286+K05310+K05283+K05283+K07541+K05286+K05294+K07542+K07542+K05285+K03859+K05291+K05289+K05289+K03857+K05291+K05291+K05288+K05284+K05310+K03861+K05293+K05292+…
Glycerophospholipid metabolism	ko00564	100	c10547.graph_c0;c10874.graph_c0;c10876.graph_c0;c11189.graph_c0;c11474.graph_c0;c11551.graph_c1;c11710.graph_c0;c12112.graph_c0;c12182.graph_c0;c12389.graph_c0;c12985.graph_c1;c13134.graph_c0;c13134.graph_c1;c13748.graph_c0;c13797.graph_c0;c14382.graph_c0;c14408.graph_c0;c14608.graph_c0;c14952.graph_c0;c15399.graph_c0;c16457.graph_c0;c16607.graph_c0;c16710.graph_c0;c17187.graph_c0;c17706.graph_c0…	K08744+K01080+K13513+K13517+K01613+K00968+K00967+K00995+K00901+K00623+K13506+K00629+K00629+K13513+K00901+K00901+K13513+K06129+K00006+K06130+K13523+K00968+K13511+K00999+K01049+K13516+K06130+K00551+K06130+K13517+K00968+K13509+K00111+K00629+K00629+K00111+K01080+K00981+K13513+K01613+K00006+K01047+K00967+K00629+K01613+K01613+K00111+K00968+K00993+K00894+K13506+K00649+K00999+K01613+K13523+K01115+K00894+…
Ether lipid metabolism	ko00565	24	c10874.graph_c0;c13032.graph_c0;c14421.graph_c0;c16397.graph_c0;c16861.graph_c0;c1950.graph_c0;c23230.graph_c0;c24124.graph_c0;c24809.graph_c0;c25474.graph_c0;c28386.graph_c0;c30789.graph_c0;c32989.graph_c0;c42492.graph_c0;c44810.graph_c0;c4754.graph_c0;c4973.graph_c0;c5470.graph_c0;c598.graph_c0;c598.graph_c1;c8620.graph_c0;c9153.graph_c0;c9164.graph_c0;c9449.graph_c0;	K01080+K01062+K00803+K01062+K01062+K01062+K01080+K01047+K01062+K01062+K00993+K01115+K01115+K01080+K01115+K00993+K01047+K01080+K01115+K01115+K13510+K01062+K13510+K00993
Arachidonic acid metabolism	ko00590	30	c11224.graph_c0;c13058.graph_c0;c13580.graph_c0;c13644.graph_c0;c16676.graph_c0;c16723.graph_c0;c18188.graph_c0;c18304.graph_c0;c2067.graph_c0;c24124.graph_c0;c25152.graph_c0;c28302.graph_c0;c28466.graph_c0;c30907.graph_c0;c33038.graph_c0;c33135.graph_c0;c3318.graph_c0;c37138.graph_c0;c38129.graph_c0;c39866.graph_c0;c41576.graph_c0;c4267.graph_c0;c4267.graph_c1;c44701.graph_c0;c4973.graph_c0;c596…	K00432+K01254+K00681+K01254+K00681+K01254+K00432+K00432+K00681+K01047+K08726+K00432+K00681+K00432+K00079+K00681+K01254+K00681+K00681+K08726+K05309+K00681+K00681+K01254+K01047+K05309+K08726+K01254+K01830+K00432
Linoleic acid metabolism	ko00591	10	c13660.graph_c0;c13669.graph_c0;c28338.graph_c0;c28499.graph_c0;c31369.graph_c0;c35128.graph_c0;c37275.graph_c0;c38405.graph_c0;c43272.graph_c0;c6313.graph_c0;	K07424+K07424+K07424+K07424+K07424+K07424+K07424+K07424+K07424+K07424
alpha-Linolenic acid metabolism	ko00592	10	c11618.graph_c0;c14297.graph_c0;c14535.graph_c0;c15895.graph_c0;c24124.graph_c0;c27048.graph_c0;c32299.graph_c0;c38864.graph_c0;c40627.graph_c0;c4973.graph_c0;	K00232+K00232+K00232+K00232+K01047+K00232+K00232+K00232+K00232+K01047
Sphingolipid metabolism	ko00600	44	c10874.graph_c0;c12048.graph_c0;c12438.graph_c0;c12670.graph_c0;c15455.graph_c0;c1618.graph_c0;c16238.graph_c0;c1665.graph_c0;c16995.graph_c0;c17298.graph_c0;c17340.graph_c0;c17441.graph_c0;c17632.graph_c0;c17666.graph_c0;c18158.graph_c0;c20648.graph_c0;c21727.graph_c0;c21920.graph_c0;c23230.graph_c0;c25074.graph_c0;c25826.graph_c0;c26958.graph_c0;c28950.graph_c0;c29343.graph_c0;c32025.graph_c0;c…	K01080+K04711+K12350+K12349+K00720+K12349+K04712+K12309+K12309+K01634+K01201+K12351+K00654+K12353+K12309+K12309+K01634+K04714+K01080+K04714+K00654+K00654+K00720+K04711+K04714+K04708+K04708+K12349+K01201+K12349+K01080+K04714+K12309+K01080+K12309+K04714+K01634+K04708+K04712+K00654+K01189+K04712+K00654+K04718
Glycosphingolipid biosynthesis - lacto and neolacto series	ko00601	4	c17025.graph_c0;c17361.graph_c0;c37741.graph_c0;c40869.graph_c0;	K00741+K03766+K07819+K07819
Glycosphingolipid biosynthesis - globo series	ko00603	14	c10853.graph_c0;c10853.graph_c1;c13207.graph_c0;c17992.graph_c0;c21187.graph_c0;c26859.graph_c0;c2738.graph_c0;c2862.graph_c0;c34779.graph_c0;c39604.graph_c0;c40410.graph_c0;c8304.graph_c0;c8751.graph_c0;c9461.graph_c0;	K12373+K12373+K12373+K01988+K01204+K12373+K12373+K12373+K12373+K12373+K12373+K01189+K12373+K01204
Glycosphingolipid biosynthesis - ganglio series	ko00604	20	c10853.graph_c0;c10853.graph_c1;c13052.graph_c0;c13207.graph_c0;c1665.graph_c0;c16995.graph_c0;c18158.graph_c0;c20648.graph_c0;c26776.graph_c0;c26859.graph_c0;c2738.graph_c0;c2862.graph_c0;c32072.graph_c0;c34779.graph_c0;c39604.graph_c0;c40410.graph_c0;c5230.graph_c0;c5602.graph_c0;c7140.graph_c0;c8751.graph_c0;	K12373+K12373+K03372+K12373+K12309+K12309+K12309+K12309+K03372+K12373+K12373+K12373+K03372+K12373+K12373+K12373+K12309+K12309+K03372+K12373
Pyruvate metabolism	ko00620	103	c10183.graph_c0;c10296.graph_c0;c11268.graph_c0;c11534.graph_c0;c12710.graph_c0;c12740.graph_c0;c12740.graph_c1;c13001.graph_c0;c13067.graph_c0;c13380.graph_c0;c1351.graph_c0;c13529.graph_c0;c14212.graph_c0;c14422.graph_c0;c14449.graph_c0;c14477.graph_c0;c14513.graph_c0;c14721.graph_c0;c14934.graph_c0;c14960.graph_c0;c15053.graph_c0;c15083.graph_c0;c15087.graph_c0;c15091.graph_c0;c15350.graph_c0;…	K01649+K01512+K00627+K00029+K01649+K11262+K11262+K11262+K00026+K00382+K11262+K01895+K00626+K00128+K00626+K00128+K00873+K11262+K00873+K01512+K00162+K00011+K01596+K00382+K00627+K00627+K00128+K00029+K01895+K00626+K00029+K00128+K00162+K00025+K00626+K01596+K00161+K01067+K00128+K14085+K00026+K00128+K00382+K01958+K00011+K14085+K00011+K00627+K00016+K01895+K01895+K01759+K11262+K11262+K00162+K00162+K11262+…
Glyoxylate and dicarboxylate metabolism	ko00630	31	c11887.graph_c0;c13067.graph_c0;c14212.graph_c0;c14449.graph_c0;c14523.graph_c0;c16453.graph_c0;c17850.graph_c0;c19435.graph_c0;c19440.graph_c0;c20360.graph_c0;c21305.graph_c0;c21747.graph_c0;c22507.graph_c0;c22758.graph_c0;c23747.graph_c0;c31463.graph_c0;c4111.graph_c0;c41156.graph_c0;c41859.graph_c0;c42483.graph_c0;c4411.graph_c0;c44971.graph_c0;c4687.graph_c0;c4983.graph_c0;c6340.graph_c0;c643…	K01647+K00026+K00626+K00626+K01637+K00626+K00865+K00025+K00626+K00026+K01681+K01647+K01681+K11517+K01681+K01816+K01681+K01681+K01681+K01965+K00626+K01681+K11517+K01681+K01681+K01681+K00025+K00026+K01647+K00026+K01681
Propanoate metabolism	ko00640	72	c11139.graph_c0;c11941.graph_c0;c12160.graph_c0;c12740.graph_c0;c12740.graph_c1;c13001.graph_c0;c1351.graph_c0;c13529.graph_c0;c13530.graph_c0;c14212.graph_c0;c14422.graph_c0;c14449.graph_c0;c14461.graph_c0;c14477.graph_c0;c14721.graph_c0;c15056.graph_c0;c15057.graph_c0;c15078.graph_c0;c15164.graph_c0;c15435.graph_c0;c15446.graph_c0;c15640.graph_c0;c15809.graph_c0;c15847.graph_c0;c16453.graph_c0;…	K00249+K01899+K01578+K11262+K11262+K11262+K11262+K01895+K05605+K00626+K00128+K00626+K05605+K00128+K11262+K07511+K01900+K07515+K01899+K13524+K01900+K00128+K01900+K01895+K00626+K00128+K13524+K01692+K07511+K00249+K00626+K00128+K14085+K00128+K07515+K00140+K01900+K07515+K01900+K14085+K00016+K01895+K01895+K11262+K11262+K00249+K11262+K11262+K11262+K11262+K00016+K11262+K01899+K11262+K11262+K00140+K01900+…
Butanoate metabolism	ko00650	46	c10003.graph_c0;c11836.graph_c0;c12155.graph_c0;c13293.graph_c0;c13717.graph_c0;c14212.graph_c0;c14264.graph_c0;c14396.graph_c0;c14449.graph_c0;c15053.graph_c0;c15056.graph_c0;c15078.graph_c0;c15376.graph_c0;c15435.graph_c0;c15689.graph_c0;c15715.graph_c0;c16453.graph_c0;c17617.graph_c0;c17804.graph_c0;c17829.graph_c0;c18599.graph_c0;c19440.graph_c0;c1948.graph_c0;c19804.graph_c0;c20468.graph_c0;…	K01907+K00022+K01580+K01640+K00109+K00626+K01580+K01027+K00626+K00162+K07511+K07515+K01580+K13524+K01027+K00248+K00626+K13524+K01692+K00162+K07511+K00626+K01580+K00161+K00019+K01027+K07515+K00248+K01027+K07515+K00162+K00162+K01640+K00161+K01640+K01580+K00109+K00162+K00626+K01641+K01640+K00022+K00022+K07511+K01641+K00161
One carbon pool by folate	ko00670	49	c10106.graph_c0;c10632.graph_c0;c11015.graph_c0;c11391.graph_c0;c11661.graph_c0;c11880.graph_c0;c11955.graph_c0;c13784.graph_c0;c14098.graph_c0;c14291.graph_c0;c14676.graph_c0;c1507.graph_c0;c15377.graph_c0;c16198.graph_c0;c16444.graph_c0;c16941.graph_c0;c17887.graph_c0;c19165.graph_c0;c19874.graph_c0;c20243.graph_c0;c21868.graph_c0;c22734.graph_c0;c23768.graph_c0;c23998.graph_c0;c24741.graph_c0;…	K13403+K00604+K00600+K11787+K00605+K00600+K11787+K00600+K00288+K00297+K00605+K11787+K00602+K13403+K00560+K00289+K00287+K00600+K00602+K00600+K00602+K11787+K00602+K00288+K11787+K00560+K00287+K11787+K13403+K00600+K01934+K00289+K00288+K00289+K00602+K00548+K00289+K00548+K00289+K00297+K11787+K00288+K00287+K11787+K11787+K00604+K00288+K01934+K00604
Thiamine metabolism	ko00730	6	c12593.graph_c0;c23776.graph_c0;c33907.graph_c0;c35161.graph_c0;c7209.graph_c0;c925.graph_c0;	K00949+K04487+K04487+K04487+K04487+K00949
Riboflavin metabolism	ko00740	19	c11073.graph_c0;c12917.graph_c0;c13569.graph_c0;c15474.graph_c0;c19138.graph_c0;c20799.graph_c0;c24253.graph_c0;c25476.graph_c0;c26087.graph_c0;c27259.graph_c0;c27277.graph_c0;c30744.graph_c0;c3123.graph_c0;c34813.graph_c0;c34951.graph_c0;c43548.graph_c0;c493.graph_c0;c5557.graph_c0;c6257.graph_c0;	K14410+K00953+K14410+K14394+K14410+K14394+K00861+K00861+K14410+K00861+K14395+K00953+K14395+K14410+K14410+K00861+K01078+K14410+K00861
Vitamin B6 metabolism	ko00750	15	c12238.graph_c0;c12319.graph_c0;c13451.graph_c0;c1606.graph_c0;c16768.graph_c0;c22031.graph_c0;c26326.graph_c0;c26717.graph_c0;c29771.graph_c0;c32414.graph_c0;c4216.graph_c0;c4314.graph_c0;c44216.graph_c0;c5308.graph_c0;c8694.graph_c0;	K00831+K13248+K00831+K08681+K00868+K00831+K13248+K00868+K00868+K00275+K06215+K00868+K06215+K00831+K00831
Nicotinate and nicotinamide metabolism	ko00760	36	c11009.graph_c0;c11486.graph_c0;c1474.graph_c0;c1479.graph_c0;c16494.graph_c0;c17544.graph_c0;c21508.graph_c0;c23679.graph_c0;c24292.graph_c0;c24596.graph_c0;c26047.graph_c0;c2645.graph_c0;c28566.graph_c0;c28581.graph_c0;c29495.graph_c0;c29838.graph_c0;c31487.graph_c0;c31689.graph_c0;c32160.graph_c0;c34112.graph_c0;c34592.graph_c0;c34851.graph_c0;c35221.graph_c0;c36057.graph_c0;c37877.graph_c0;c3…	K01081+K10524+K01950+K00858+K00858+K01950+K01950+K01081+K01081+K01950+K00858+K03426+K00858+K01950+K06210+K01081+K03783+K00858+K03462+K01081+K01081+K06210+K01081+K10524+K10524+K01081+K01081+K01081+K01950+K00767+K00763+K01081+K06210+K00323+K01081+K03783
Pantothenate and CoA biosynthesis	ko00770	30	c11000.graph_c0;c12837.graph_c0;c13641.graph_c0;c14210.graph_c0;c1513.graph_c0;c15445.graph_c0;c16343.graph_c0;c17366.graph_c0;c19526.graph_c0;c22169.graph_c0;c22804.graph_c0;c24187.graph_c0;c24468.graph_c0;c26174.graph_c0;c27761.graph_c0;c29263.graph_c0;c29678.graph_c0;c34303.graph_c0;c35256.graph_c0;c38855.graph_c0;c41181.graph_c0;c41637.graph_c0;c43005.graph_c0;c44.graph_c0;c4427.graph_c0;c561…	K09680+K00207+K09680+K01687+K09680+K00826+K01464+K02318+K00826+K00826+K00207+K00207+K01431+K00207+K09680+K00207+K01431+K01464+K09680+K00826+K09680+K01464+K09680+K09680+K00826+K02318+K01922+K09680+K01922+K01598
Biotin metabolism	ko00780	3	c10464.graph_c0;c28966.graph_c0;c9106.graph_c0;	K01012+K01942+K01942
Lipoic acid metabolism	ko00785	10	c16779.graph_c0;c21066.graph_c0;c26418.graph_c0;c27409.graph_c0;c32378.graph_c0;c34998.graph_c0;c3585.graph_c1;c3847.graph_c0;c43505.graph_c0;c7512.graph_c0;	K03644+K10105+K03644+K03644+K03644+K03801+K03644+K10105+K03644+K10105
Folate biosynthesis	ko00790	29	c10218.graph_c0;c10536.graph_c0;c1188.graph_c0;c13161.graph_c0;c13554.graph_c0;c14020.graph_c0;c15231.graph_c0;c16976.graph_c0;c17775.graph_c0;c17887.graph_c0;c19354.graph_c0;c22616.graph_c0;c23226.graph_c0;c25653.graph_c0;c25786.graph_c0;c26102.graph_c0;c26844.graph_c0;c2786.graph_c0;c34684.graph_c0;c35090.graph_c0;c35444.graph_c0;c37718.graph_c0;c41090.graph_c0;c42713.graph_c0;c43015.graph_c0;c…	K01077+K01495+K01077+K01495+K00072+K00357+K00357+K01077+K01737+K00287+K00357+K00072+K01077+K01495+K01930+K00287+K01930+K01930+K01077+K01077+K01077+K01077+K01495+K01930+K01077+K01930+K00287+K00072+K01077
Retinol metabolism	ko00830	27	c12865.graph_c0;c13660.graph_c0;c13669.graph_c0;c16434.graph_c0;c22458.graph_c0;c22655.graph_c0;c23788.graph_c0;c25402.graph_c0;c27210.graph_c0;c28338.graph_c0;c28499.graph_c0;c29109.graph_c0;c29620.graph_c0;c3048.graph_c0;c31369.graph_c0;c35128.graph_c0;c36552.graph_c0;c36858.graph_c0;c37275.graph_c0;c38405.graph_c0;c39074.graph_c0;c43272.graph_c0;c4526.graph_c0;c5663.graph_c0;c6313.graph_c0;c70…	K11150+K07424+K07424+K00121+K00121+K00699+K00699+K11155+K00699+K07424+K07424+K11152+K11155+K00699+K07424+K07424+K13953+K13953+K07424+K07424+K11155+K07424+K00121+K00699+K07424+K11147+K00699
Porphyrin and chlorophyll metabolism	ko00860	65	c10153.graph_c0;c11211.graph_c1;c11421.graph_c0;c11808.graph_c0;c13594.graph_c0;c14472.graph_c0;c15222.graph_c0;c15260.graph_c0;c15652.graph_c0;c16381.graph_c0;c16688.graph_c0;c16803.graph_c0;c17664.graph_c0;c18635.graph_c0;c19088.graph_c0;c20124.graph_c0;c20619.graph_c0;c21147.graph_c0;c21363.graph_c0;c22402.graph_c0;c22655.graph_c0;c23191.graph_c0;c23478.graph_c0;c23788.graph_c0;c2404.graph_c0;…	K01195+K14163+K01885+K00643+K14163+K14163+K02257+K01749+K01764+K01772+K01698+K01749+K01719+K00231+K00522+K01764+K00228+K14163+K01749+K02259+K00699+K01698+K01764+K00699+K00510+K02259+K01195+K14163+K14163+K01772+K01764+K01195+K00643+K00699+K01599+K01772+K00699+K02259+K01195+K00231+K01772+K14163+K00522+K01599+K13624+K01885+K00589+K01772+K00589+K01764+K01599+K00643+K00522+K00510+K14163+K00228+K00699+…
Terpenoid backbone biosynthesis	ko00900	40	c10484.graph_c0;c10564.graph_c0;c12418.graph_c0;c12552.graph_c0;c14212.graph_c0;c14449.graph_c0;c15411.graph_c0;c15812.graph_c0;c16453.graph_c0;c17046.graph_c0;c18792.graph_c0;c19440.graph_c0;c21344.graph_c0;c21441.graph_c0;c22197.graph_c0;c22481.graph_c0;c22602.graph_c0;c23674.graph_c0;c25277.graph_c0;c27719.graph_c0;c31026.graph_c0;c31308.graph_c0;c32204.graph_c0;c36662.graph_c0;c37375.graph_c0…	K00021+K00869+K01597+K00787+K00626+K00626+K12504+K00869+K00626+K00804+K00787+K00626+K00787+K01597+K01597+K01823+K01823+K00021+K00021+K12504+K00869+K00869+K11778+K11778+K00804+K01597+K00804+K01597+K00804+K11778+K12504+K00626+K01641+K12505+K11778+K13273+K01823+K00021+K00021+K01641
Nitrogen metabolism	ko00910	39	c10973.graph_c0;c11661.graph_c0;c13848.graph_c0;c14276.graph_c0;c14676.graph_c0;c14837.graph_c0;c15337.graph_c0;c15748.graph_c0;c19173.graph_c0;c19809.graph_c0;c20592.graph_c0;c20925.graph_c0;c21127.graph_c0;c21900.graph_c0;c2282.graph_c0;c22916.graph_c0;c23175.graph_c0;c23200.graph_c0;c25841.graph_c0;c27821.graph_c0;c27896.graph_c0;c28261.graph_c0;c29905.graph_c0;c32688.graph_c0;c33464.graph_c0;…	K00260+K00605+K01953+K00264+K00605+K01915+K00261+K01953+K01915+K01948+K01672+K00264+K00261+K01948+K01672+K00264+K00264+K01758+K00264+K00264+K01758+K00264+K01758+K01758+K00264+K01758+K00264+K00264+K00261+K00264+K01953+K01672+K00264+K00264+K01672+K00260+K00264+K00264+K01758
Sulfur metabolism	ko00920	23	c16432.graph_c0;c1805.graph_c0;c22713.graph_c0;c23961.graph_c0;c24203.graph_c0;c26250.graph_c0;c28742.graph_c0;c29288.graph_c0;c29891.graph_c0;c3078.graph_c0;c31968.graph_c0;c330.graph_c0;c34465.graph_c0;c35702.graph_c0;c37478.graph_c0;c38884.graph_c0;c43294.graph_c0;c5315.graph_c0;c6321.graph_c0;c7749.graph_c0;c8071.graph_c0;c8126.graph_c0;c9783.graph_c0;	K01738+K00387+K00380+K00641+K13811+K13811+K01738+K13811+K13811+K13811+K00387+K00641+K13811+K01738+K01738+K13811+K01738+K01082+K13811+K01082+K01017+K00641+K01738
Aminoacyl-tRNA biosynthesis	ko00970	169	c10255.graph_c0;c10468.graph_c0;c10497.graph_c0;c10632.graph_c0;c11067.graph_c0;c11146.graph_c0;c11211.graph_c1;c11211.graph_c2;c11421.graph_c0;c11799.graph_c0;c12120.graph_c0;c12764.graph_c0;c12959.graph_c0;c13513.graph_c0;c13583.graph_c0;c13594.graph_c0;c13992.graph_c0;c14154.graph_c0;c14472.graph_c0;c14536.graph_c0;c14567.graph_c0;c14690.graph_c0;c14700.graph_c0;c1514.graph_c0;c15743.graph_c0;…	K04567+K01876+K01866+K00604+K01873+K04567+K14163+K01881+K01885+K01893+K01867+K01892+K01870+K01869+K01870+K14163+K01872+K01883+K14163+K01867+K01883+K01886+K01874+K01892+K01893+K01868+K01876+K01866+K01889+K01869+K01887+K01886+K01890+K01872+K01883+K01893+K01887+K01870+K01875+K01872+K01872+K01887+K01893+K01876+K01866+K01870+K14163+K01866+K01875+K01893+K01873+K01887+K01873+K01868+K14163+K14163+K01893+…
Metabolism of xenobiotics by cytochrome P450	ko00980	41	c10787.graph_c0;c12326.graph_c0;c12380.graph_c0;c13660.graph_c0;c13669.graph_c0;c14816.graph_c0;c14979.graph_c0;c15104.graph_c0;c15185.graph_c0;c15300.graph_c0;c15561.graph_c0;c16290.graph_c0;c16434.graph_c0;c17973.graph_c0;c18559.graph_c0;c21315.graph_c0;c21827.graph_c0;c22458.graph_c0;c22655.graph_c0;c22911.graph_c0;c23788.graph_c0;c26144.graph_c0;c27210.graph_c0;c28338.graph_c0;c28499.graph_c0…	K00799+K00799+K00799+K07424+K07424+K00799+K00799+K00799+K00799+K00078+K00799+K00078+K00121+K00799+K00799+K13299+K00799+K00121+K00699+K00799+K00699+K13299+K00699+K07424+K07424+K00699+K07424+K07424+K13953+K13953+K07424+K07424+K00799+K07424+K00121+K00799+K00699+K00799+K07424+K00699+K00129
Insect hormone biosynthesis	ko00981	7	c10104.graph_c0;c12859.graph_c0;c17138.graph_c0;c18859.graph_c0;c21017.graph_c0;c35613.graph_c0;c38018.graph_c0;	K10718+K10721+K10719+K10719+K10720+K10719+K10719
Drug metabolism - cytochrome P450	ko00982	40	c10787.graph_c0;c12326.graph_c0;c12380.graph_c0;c13660.graph_c0;c13669.graph_c0;c14816.graph_c0;c14979.graph_c0;c15104.graph_c0;c15185.graph_c0;c15561.graph_c0;c16434.graph_c0;c17973.graph_c0;c18559.graph_c0;c21315.graph_c0;c21827.graph_c0;c22458.graph_c0;c22655.graph_c0;c22911.graph_c0;c23788.graph_c0;c24670.graph_c0;c26144.graph_c0;c27210.graph_c0;c28338.graph_c0;c28499.graph_c0;c3048.graph_c0;…	K00799+K00799+K00799+K07424+K07424+K00799+K00799+K00799+K00799+K00799+K00121+K00799+K00799+K13299+K00799+K00121+K00699+K00799+K00699+K00274+K13299+K00699+K07424+K07424+K00699+K07424+K07424+K13953+K13953+K07424+K07424+K00799+K07424+K00121+K00799+K00699+K00799+K07424+K00699+K00129
Drug metabolism - other enzymes	ko00983	65	c10153.graph_c0;c10489.graph_c0;c10621.graph_c0;c12837.graph_c0;c13660.graph_c0;c13669.graph_c0;c14378.graph_c0;c15026.graph_c0;c16001.graph_c0;c16343.graph_c0;c16683.graph_c0;c16920.graph_c0;c20104.graph_c0;c20823.graph_c0;c22655.graph_c0;c22804.graph_c0;c23788.graph_c0;c23829.graph_c0;c24187.graph_c0;c24468.graph_c0;c24605.graph_c0;c25479.graph_c0;c25585.graph_c0;c26174.graph_c0;c26513.graph_c0…	K01195+K01951+K13421+K00207+K07424+K07424+K00088+K00088+K00857+K01464+K00876+K01519+K01489+K00760+K00699+K00207+K00699+K13421+K00207+K01431+K01195+K00106+K00757+K00207+K00106+K01195+K00699+K01951+K01951+K07424+K07424+K00207+K01431+K00106+K00699+K01519+K07424+K00106+K00106+K00106+K01464+K01195+K00106+K07424+K00106+K07424+K07424+K00088+K00106+K00106+K00106+K00876+K01464+K01951+K07424+K00757+K01489+…
Biosynthesis of unsaturated fatty acids	ko01040	38	c11263.graph_c0;c11561.graph_c0;c11618.graph_c0;c13016.graph_c0;c13665.graph_c0;c13775.graph_c0;c13972.graph_c0;c14063.graph_c0;c14297.graph_c0;c14388.graph_c2;c14535.graph_c0;c15078.graph_c0;c15103.graph_c0;c15617.graph_c0;c15895.graph_c0;c17049.graph_c0;c18888.graph_c0;c20599.graph_c0;c21399.graph_c0;c22431.graph_c0;c25789.graph_c0;c26632.graph_c0;c27048.graph_c0;c28301.graph_c0;c32299.graph_c0…	K10703+K00507+K00232+K10703+K10251+K07513+K10244+K00507+K00232+K00507+K00232+K07515+K10258+K00507+K00232+K00507+K10258+K10703+K07515+K07515+K00507+K07513+K00232+K00507+K00232+K10224+K10256+K00507+K00232+K10256+K00232+K07513+K10258+K00507+K00507+K00507+K10256+K10256
ABC transporters	ko02010	62	c10298.graph_c0;c10786.graph_c0;c11630.graph_c0;c12012.graph_c0;c13043.graph_c0;c13215.graph_c0;c13228.graph_c0;c13542.graph_c0;c1359.graph_c0;c14431.graph_c0;c14431.graph_c2;c14540.graph_c0;c14689.graph_c0;c15877.graph_c0;c16306.graph_c0;c17593.graph_c0;c18961.graph_c0;c19277.graph_c0;c20011.graph_c0;c20018.graph_c0;c20591.graph_c0;c24155.graph_c0;c24614.graph_c0;c25066.graph_c0;c26358.graph_c0;…	K05658+K05658+K05658+K05655+K05673+K05662+K05657+K05675+K05681+K05673+K05673+K05673+K05673+K05676+K05661+K05674+K05674+K05673+K05656+K05673+K05676+K05658+K05655+K05648+K05661+K05661+K05658+K05658+K05677+K05648+K05662+K05658+K05677+K05658+K05661+K05655+K05673+K05658+K05677+K05657+K05673+K05648+K05657+K05658+K05658+K05661+K05667+K05648+K05674+K05655+K05684+K05657+K05665+K05681+K05676+K05673+K05662+…
Ribosome biogenesis in eukaryotes	ko03008	247	c10113.graph_c1;c10171.graph_c0;c10196.graph_c0;c10196.graph_c1;c1029.graph_c0;c10411.graph_c0;c10426.graph_c0;c10664.graph_c0;c10687.graph_c0;c11249.graph_c0;c11317.graph_c0;c11317.graph_c1;c11504.graph_c0;c11666.graph_c0;c11737.graph_c0;c11806.graph_c0;c11873.graph_c0;c11931.graph_c0;c12212.graph_c0;c12231.graph_c0;c12231.graph_c1;c12295.graph_c0;c12358.graph_c0;c1253.graph_c0;c12634.graph_c0;c…	K14557+K14572+K03685+K03685+K14550+K03097+K03115+K14552+K03685+K03539+K14544+K14544+K14284+K14559+K14567+K11129+K14570+K14571+K11128+K14573+K14573+K14563+K12618+K07562+K14561+K03264+K03264+K14521+K14555+K12619+K03539+K12618+K07936+K14564+K11131+K14565+K06943+K14290+K14290+K07936+K14563+K12845+K11130+K03115+K14565+K11131+K03264+K14290+K14548+K07562+K14537+K14553+K11883+K14570+K14546+K14545+K14572+…
Ribosome	ko03010	264	c10039.graph_c0;c10155.graph_c0;c10452.graph_c0;c10460.graph_c0;c10461.graph_c0;c10496.graph_c0;c10519.graph_c0;c10815.graph_c0;c10873.graph_c0;c11145.graph_c0;c11259.graph_c0;c11451.graph_c0;c11608.graph_c0;c11673.graph_c0;c12560.graph_c0;c12560.graph_c1;c12757.graph_c0;c12813.graph_c0;c12910.graph_c0;c12952.graph_c0;c12968.graph_c0;c13021.graph_c0;c13023.graph_c0;c13088.graph_c0;c13105.graph_c0…	K02995+K02905+K02993+K02903+K02969+K02891+K02893+K02930+K02927+K02889+K02929+K02934+K02896+K02901+K02985+K02985+K02989+K02918+K02973+K02908+K02958+K02896+K02872+K02873+K02953+K02983+K02975+K02941+K02940+K02922+K02977+K02987+K02977+K02930+K02936+K02936+K02929+K02932+K02868+K02966+K02870+K02877+K02918+K02943+K02866+K02927+K02984+K02882+K02984+K02925+K02997+K02981+K02936+K02942+K02894+K02901+K02957+…
RNA transport	ko03013	415	c10019.graph_c0;c10117.graph_c0;c10268.graph_c0;c10291.graph_c0;c10362.graph_c0;c10506.graph_c0;c10509.graph_c0;c10520.graph_c0;c10530.graph_c0;c10565.graph_c0;c10606.graph_c0;c10606.graph_c1;c10630.graph_c0;c10831.graph_c0;c10840.graph_c0;c11249.graph_c0;c1128.graph_c0;c11460.graph_c0;c11504.graph_c0;c11696.graph_c0;c11708.graph_c0;c11743.graph_c0;c11743.graph_c1;c11847.graph_c0;c11904.graph_c0;…	K03248+K12877+K14297+K03237+K12812+K14283+K12881+K14298+K13171+K13176+K03254+K03254+K00974+K14327+K14297+K03539+K03240+K12875+K14284+K13171+K12882+K13133+K13133+K14319+K14303+K03252+K14315+K14300+K03253+K13151+K07562+K03260+K14314+K03262+K03252+K03252+K03262+K13025+K14317+K13171+K12879+K12160+K13126+K03539+K14308+K14310+K13114+K07936+K14304+K13131+K13131+K00784+K03247+K03236+K03680+K14303+K03258+…
mRNA surveillance pathway	ko03015	230	c10117.graph_c0;c10221.graph_c0;c10221.graph_c1;c10362.graph_c0;c10399.graph_c0;c10509.graph_c0;c10530.graph_c0;c10580.graph_c0;c10580.graph_c1;c10580.graph_c2;c10831.graph_c0;c11302.graph_c0;c11405.graph_c0;c11452.graph_c0;c11452.graph_c1;c11460.graph_c0;c11504.graph_c0;c11525.graph_c0;c11672.graph_c0;c11696.graph_c0;c11708.graph_c0;c11754.graph_c0;c11901.graph_c0;c12093.graph_c0;c12104.graph_c0…	K12877+K14411+K14411+K12812+K04354+K12881+K13171+K08873+K08873+K08873+K14327+K06965+K14397+K14402+K14402+K12875+K14284+K03267+K14398+K13171+K12882+K13917+K14396+K11584+K11124+K11124+K13025+K04354+K13171+K14407+K13126+K14376+K11125+K14400+K13114+K14411+K14402+K14411+K03265+K13917+K11583+K14405+K13126+K13126+K13126+K04382+K12877+K12881+K13025+K14324+K12876+K03265+K11584+K14403+K06965+K14285+K14407+…
RNA degradation	ko03018	197	c1028.graph_c0;c10319.graph_c0;c10418.graph_c0;c10418.graph_c1;c10418.graph_c2;c10556.graph_c0;c1057.graph_c0;c10575.graph_c0;c10654.graph_c0;c10744.graph_c0;c10968.graph_c0;c10980.graph_c0;c11032.graph_c0;c11658.graph_c0;c11760.graph_c0;c11951.graph_c0;c12358.graph_c0;c12412.graph_c0;c12511.graph_c0;c12618.graph_c0;c1279.graph_c0;c12948.graph_c0;c1296.graph_c0;c13010.graph_c0;c13084.graph_c0;c13…	K10643+K12625+K04043+K04043+K04043+K03514+K12589+K07573+K12586+K12581+K04043+K12604+K12621+K12624+K12581+K12598+K12618+K12590+K12597+K00962+K12591+K12613+K12586+K12605+K12617+K12614+K12600+K12600+K12619+K13126+K12618+K12624+K12604+K03514+K04077+K04077+K14442+K13126+K13126+K13126+K04077+K04043+K01689+K12626+K12586+K14443+K12580+K01689+K12597+K12602+K12622+K07573+K14443+K03679+K12580+K12623+K12611+…
RNA polymerase	ko03020	105	c10024.graph_c0;c11006.graph_c0;c11069.graph_c0;c11236.graph_c0;c11236.graph_c1;c11236.graph_c2;c11291.graph_c0;c11291.graph_c1;c1170.graph_c0;c1211.graph_c0;c12677.graph_c0;c12862.graph_c0;c14088.graph_c0;c14568.graph_c0;c1586.graph_c0;c15969.graph_c0;c15979.graph_c0;c15993.graph_c0;c16179.graph_c0;c16285.graph_c0;c16350.graph_c0;c16351.graph_c0;c17215.graph_c0;c17634.graph_c0;c18210.graph_c0;c1…	K03016+K03007+K03023+K03006+K03006+K03006+K03021+K03021+K03000+K03002+K03018+K03006+K03012+K03011+K03012+K03013+K03009+K03022+K03010+K03020+K03015+K03002+K03005+K03027+K03000+K03019+K03012+K03006+K03006+K03006+K03008+K02999+K02999+K03006+K03014+K03007+K03013+K03002+K03023+K03025+K03010+K02999+K14721+K03026+K03017+K03022+K03016+K14721+K03020+K03018+K03006+K03015+K14721+K03024+K02999+K03005+K03006+…
Basal transcription factors	ko03022	84	c10095.graph_c0;c10845.graph_c0;c10882.graph_c0;c11280.graph_c0;c11453.graph_c0;c11731.graph_c0;c11884.graph_c0;c11884.graph_c1;c12237.graph_c0;c1230.graph_c0;c13546.graph_c0;c1487.graph_c0;c15159.graph_c0;c15481.graph_c0;c16103.graph_c0;c16133.graph_c0;c16686.graph_c0;c16721.graph_c0;c16799.graph_c0;c16839.graph_c0;c16851.graph_c0;c17462.graph_c0;c17506.graph_c0;c17522.graph_c0;c17574.graph_c0;c…	K03122+K03132+K14650+K03124+K03141+K03129+K14650+K14650+K03143+K03126+K03130+K03122+K03123+K03134+K03138+K03127+K03124+K03135+K02202+K03139+K03131+K03136+K03130+K10842+K03144+K03143+K10844+K14649+K03139+K10845+K03120+K03122+K03127+K03138+K02202+K03138+K03134+K03127+K06634+K10843+K03133+K03132+K03130+K03142+K03131+K03137+K03142+K03131+K03124+K10844+K10842+K03144+K03131+K03141+K03131+K10843+K03137+…
DNA replication	ko03030	102	c10361.graph_c0;c10773.graph_c0;c108.graph_c0;c11285.graph_c0;c11970.graph_c0;c12060.graph_c0;c12374.graph_c0;c12392.graph_c0;c132.graph_c0;c132.graph_c1;c13678.graph_c0;c13715.graph_c0;c13723.graph_c0;c14054.graph_c0;c14085.graph_c0;c14085.graph_c1;c14697.graph_c0;c14717.graph_c0;c14927.graph_c0;c15869.graph_c0;c16172.graph_c0;c16309.graph_c0;c16431.graph_c0;c16574.graph_c0;c16986.graph_c0;c1711…	K10745+K02320+K02324+K10744+K02540+K04802+K10756+K07466+K02327+K02327+K02324+K04799+K02328+K02209+K02320+K02320+K02541+K02541+K02684+K02326+K10739+K07466+K02212+K04799+K02540+K10743+K10756+K10756+K10755+K10742+K02325+K02210+K02212+K02320+K02542+K10739+K10747+K02684+K10742+K10755+K10756+K10755+K03506+K02326+K10745+K10754+K10743+K02321+K02328+K02321+K10754+K10754+K10743+K02320+K02328+K03469+K10739+…
Spliceosome	ko03040	403	c10117.graph_c0;c10319.graph_c0;c10362.graph_c0;c10375.graph_c0;c10405.graph_c0;c10405.graph_c1;c10509.graph_c0;c10616.graph_c0;c10768.graph_c0;c10783.graph_c0;c11017.graph_c0;c11032.graph_c0;c11223.graph_c0;c11349.graph_c0;c11372.graph_c0;c11372.graph_c1;c114.graph_c0;c114.graph_c1;c11460.graph_c0;c11482.graph_c0;c11517.graph_c0;c11573.graph_c0;c11621.graph_c0;c11658.graph_c0;c11708.graph_c0;c11…	K12877+K12625+K12812+K12820+K03283+K03283+K12881+K12897+K11984+K12818+K12850+K12621+K12829+K12824+K03283+K03283+K12825+K12825+K12875+K03283+K12823+K12823+K11093+K12624+K12882+K11096+K12893+K11094+K12852+K12852+K12662+K12896+K11098+K12823+K12891+K12811+K12893+K13025+K12857+K03283+K03283+K12879+K12893+K03283+K03283+K03283+K12830+K12624+K12841+K12838+K03283+K12873+K12893+K03283+K12858+K12860+K03283+…
Proteasome	ko03050	128	c10318.graph_c0;c10569.graph_c0;c11159.graph_c0;c11175.graph_c0;c11364.graph_c0;c11449.graph_c0;c12138.graph_c0;c12420.graph_c0;c12602.graph_c0;c12732.graph_c0;c12857.graph_c0;c12941.graph_c0;c12981.graph_c0;c13125.graph_c0;c14136.graph_c0;c14371.graph_c0;c14571.graph_c0;c14973.graph_c0;c15049.graph_c0;c15102.graph_c0;c15115.graph_c0;c15124.graph_c0;c15131.graph_c0;c15132.graph_c0;c15146.graph_c0…	K03038+K02734+K03065+K03061+K02736+K03066+K02728+K03063+K06700+K03030+K06698+K02738+K03032+K02737+K02729+K03035+K03033+K10881+K03061+K11599+K03032+K02736+K03062+K02737+K03065+K02734+K02738+K02729+K02725+K02727+K02730+K03031+K02731+K03039+K03063+K03038+K03033+K03028+K03036+K06700+K02727+K10881+K03062+K02739+K03028+K11599+K02736+K03039+K03039+K02726+K03036+K03031+K02727+K03028+K02731+K02737+K02737+…
Protein export	ko03060	71	c10180.graph_c0;c10513.graph_c0;c11482.graph_c1;c11524.graph_c0;c11982.graph_c0;c12267.graph_c0;c12267.graph_c1;c12267.graph_c2;c12413.graph_c0;c13044.graph_c0;c13552.graph_c0;c13707.graph_c0;c14156.graph_c0;c14903.graph_c0;c14907.graph_c0;c15071.graph_c0;c15284.graph_c0;c15457.graph_c0;c15478.graph_c0;c15585.graph_c0;c15642.graph_c0;c15656.graph_c0;c15798.graph_c0;c15977.graph_c0;c16046.graph_c0…	K13431+K03109+K09490+K03108+K09481+K09490+K09490+K09490+K09540+K10956+K03105+K07342+K13280+K09481+K09490+K10956+K03106+K12275+K12947+K03217+K03109+K13280+K03107+K12272+K09490+K12946+K07342+K09481+K12948+K13280+K12946+K03108+K03104+K03104+K09647+K12275+K12947+K03106+K03108+K12275+K12272+K13431+K10956+K03106+K03108+K03108+K03106+K03107+K09540+K03107+K03106+K13431+K09540+K09540+K03109+K12272+K03107+…
PPAR signaling pathway	ko03320	11	c11139.graph_c0;c13775.graph_c0;c14063.graph_c0;c23757.graph_c0;c26632.graph_c0;c31075.graph_c0;c31118.graph_c0;c44390.graph_c0;c6069.graph_c0;c9416.graph_c0;c958.graph_c0;	K00249+K07513+K00507+K01897+K07513+K08762+K01897+K00029+K01897+K08762+K01897
Base excision repair	ko03410	56	c108.graph_c0;c11657.graph_c0;c12060.graph_c0;c12435.graph_c0;c12620.graph_c0;c12823.graph_c0;c12890.graph_c0;c13167.graph_c0;c132.graph_c0;c132.graph_c1;c13327.graph_c0;c13678.graph_c0;c13715.graph_c0;c13723.graph_c0;c15869.graph_c0;c16038.graph_c0;c16341.graph_c0;c16574.graph_c0;c17023.graph_c0;c18072.graph_c0;c18270.graph_c0;c20563.graph_c0;c22435.graph_c0;c22484.graph_c0;c23596.graph_c0;c2494…	K02324+K10803+K04802+K10800+K10771+K03649+K10801+K10802+K02327+K02327+K03649+K02324+K04799+K02328+K02326+K03649+K03649+K04799+K10798+K03652+K02325+K10747+K03506+K02326+K10802+K02328+K10771+K02328+K10771+K02325+K10771+K02324+K10771+K03649+K04802+K10771+K10802+K03648+K02327+K04802+K10776+K02325+K02324+K03649+K10747+K04802+K02325+K03575+K03660+K10802+K10773+K03504+K02327+K03506+K10776+K02327
Nucleotide excision repair	ko03420	120	c108.graph_c0;c11453.graph_c0;c11958.graph_c0;c12060.graph_c0;c12237.graph_c0;c12374.graph_c0;c12392.graph_c0;c132.graph_c0;c132.graph_c1;c13678.graph_c0;c13723.graph_c0;c14159.graph_c0;c15094.graph_c0;c15869.graph_c0;c16172.graph_c0;c16309.graph_c0;c16799.graph_c0;c17356.graph_c0;c17393.graph_c0;c17522.graph_c0;c17574.graph_c0;c17607.graph_c0;c17641.graph_c0;c17702.graph_c0;c17808.graph_c0;c1790…	K02324+K03141+K10846+K04802+K03143+K10756+K07466+K02327+K02327+K02324+K02328+K10841+K03868+K02326+K10739+K07466+K02202+K10756+K10848+K10842+K03144+K10756+K03143+K10844+K10838+K10755+K02325+K10570+K10846+K10838+K10846+K10609+K10739+K10747+K03868+K10839+K10609+K10755+K10839+K03868+K10756+K10755+K03506+K10610+K02326+K10845+K10754+K02328+K10848+K02202+K10754+K10610+K10754+K02328+K10739+K10847+K10609+…
Mismatch repair	ko03430	62	c11784.graph_c0;c11868.graph_c0;c12060.graph_c0;c12374.graph_c0;c12392.graph_c0;c132.graph_c0;c132.graph_c1;c13723.graph_c0;c14687.graph_c0;c16172.graph_c0;c16309.graph_c0;c17356.graph_c0;c17607.graph_c0;c17901.graph_c0;c18538.graph_c0;c20306.graph_c0;c20563.graph_c0;c21397.graph_c0;c21654.graph_c0;c21786.graph_c0;c22036.graph_c0;c22789.graph_c0;c23675.graph_c0;c23725.graph_c0;c23895.graph_c0;c24…	K10746+K10746+K04802+K10756+K07466+K02327+K02327+K02328+K08734+K10739+K07466+K10756+K10756+K10755+K08734+K10739+K10747+K10755+K10858+K10756+K10755+K08735+K10754+K08737+K10858+K02328+K10754+K10754+K02328+K08737+K08735+K10739+K08735+K10754+K08735+K07466+K04802+K07466+K08735+K07466+K10754+K02327+K08737+K04802+K08735+K10754+K10754+K08735+K08735+K10858+K08737+K10747+K10740+K04802+K10754+K07466+K10754+…
Homologous recombination	ko03440	67	c10042.graph_c0;c10228.graph_c0;c10234.graph_c0;c10234.graph_c1;c10342.graph_c0;c11098.graph_c0;c11303.graph_c0;c12150.graph_c0;c12392.graph_c0;c12896.graph_c0;c12949.graph_c0;c12949.graph_c1;c13042.graph_c0;c132.graph_c0;c132.graph_c1;c13499.graph_c0;c13723.graph_c0;c13961.graph_c0;c14973.graph_c0;c16172.graph_c0;c16309.graph_c0;c17907.graph_c0;c17936.graph_c0;c18488.graph_c0;c18658.graph_c0;c19…	K08775+K04482+K10901+K10901+K10871+K10867+K04482+K08991+K07466+K10877+K10875+K10875+K03165+K02327+K02327+K10882+K02328+K10880+K10881+K10739+K07466+K10866+K10865+K10881+K10866+K10866+K10739+K10881+K08775+K10901+K08775+K02328+K10870+K04482+K02328+K10901+K10865+K10739+K10866+K04482+K10901+K03165+K10865+K07466+K10866+K07466+K10875+K07466+K10875+K02327+K08775+K10875+K03165+K10740+K03165+K08775+K07466+…
Non-homologous end-joining	ko03450	17	c13715.graph_c0;c16574.graph_c0;c17907.graph_c0;c17936.graph_c0;c18292.graph_c0;c18658.graph_c0;c19215.graph_c0;c19774.graph_c0;c21325.graph_c0;c29293.graph_c0;c2983.graph_c0;c31832.graph_c0;c34732.graph_c0;c6896.graph_c0;c8270.graph_c0;c8270.graph_c1;c9176.graph_c0;	K04799+K04799+K10866+K10865+K10884+K10866+K10866+K10885+K10885+K10865+K10866+K10865+K10866+K10885+K10885+K10885+K10777
MAPK signaling pathway	ko04010	18	c13198.graph_c0;c13498.graph_c0;c13636.graph_c1;c13636.graph_c2;c14341.graph_c1;c18023.graph_c0;c22246.graph_c0;c24464.graph_c0;c27334.graph_c0;c27359.graph_c0;c28608.graph_c0;c29121.graph_c0;c3030.graph_c0;c32715.graph_c0;c37511.graph_c0;c41908.graph_c0;c44780.graph_c0;c6396.graph_c0;	K03283+K04409+K03283+K03283+K03283+K04376+K04393+K04421+K04393+K04428+K04345+K04373+K04459+K04344+K04850+K04445+K08052+K04393
ErbB signaling pathway	ko04012	4	c1092.graph_c0;c13498.graph_c0;c28670.graph_c0;c33484.graph_c0;	K03083+K04409+K05733+K03083
MAPK signaling pathway - fly	ko04013	31	c11594.graph_c0;c11815.graph_c0;c13098.graph_c0;c14265.graph_c0;c14736.graph_c0;c15393.graph_c0;c15424.graph_c0;c16626.graph_c0;c16827.graph_c0;c21703.graph_c0;c2271.graph_c0;c23609.graph_c0;c23873.graph_c0;c27345.graph_c0;c28263.graph_c0;c31528.graph_c0;c33849.graph_c0;c34127.graph_c0;c34463.graph_c0;c35421.graph_c0;c38705.graph_c0;c39817.graph_c0;c3986.graph_c0;c399.graph_c0;c399.graph_c1;c4276…	K04361+K05088+K12380+K03099+K02678+K07827+K04364+K02644+K04368+K05088+K04368+K04623+K03099+K04623+K04623+K04371+K04371+K07827+K04623+K04364+K07827+K04368+K05088+K02678+K02678+K02678+K04361+K04371+K12377+K07293+K12378
Calcium signaling pathway	ko04020	12	c14617.graph_c1;c17943.graph_c0;c2595.graph_c0;c28608.graph_c0;c28941.graph_c0;c30471.graph_c0;c32715.graph_c0;c37511.graph_c0;c41368.graph_c0;c44806.graph_c0;c5408.graph_c0;c7345.graph_c0;	K07190+K05864+K05858+K04345+K05857+K05857+K04344+K04850+K05211+K05850+K02183+K02183
Chemokine signaling pathway	ko04062	2	c28608.graph_c0;c3392.graph_c0;	K04345+K06068
Phosphatidylinositol signaling system	ko04070	104	c10595.graph_c0;c10923.graph_c0;c11083.graph_c0;c11653.graph_c0;c11721.graph_c0;c11787.graph_c0;c12182.graph_c0;c12274.graph_c0;c12321.graph_c0;c12648.graph_c0;c13332.graph_c0;c13347.graph_c0;c13379.graph_c0;c13509.graph_c0;c13628.graph_c0;c13637.graph_c0;c13675.graph_c0;c13681.graph_c0;c13797.graph_c0;c13923.graph_c0;c14239.graph_c0;c14382.graph_c0;c15324.graph_c0;c15601.graph_c0;c16032.graph_c0…	K10572+K02649+K01107+K00889+K01110+K00888+K00901+K00911+K00921+K00911+K05858+K05859+K00923+K01092+K01099+K02677+K05858+K01109+K00901+K01092+K00888+K00901+K01092+K00920+K00911+K13711+K00922+K01092+K00999+K02183+K00914+K01099+K02183+K00911+K00921+K00921+K02649+K01092+K00981+K02649+K01099+K00888+K00920+K05858+K05857+K00911+K00888+K00889+K00914+K00888+K01092+K02649+K00889+K00888+K01099+K01099+K05857+…
Neuroactive ligand-receptor interaction	ko04080	47	c11195.graph_c0;c11248.graph_c0;c11321.graph_c0;c11783.graph_c0;c11788.graph_c2;c12010.graph_c0;c13002.graph_c0;c13708.graph_c0;c13922.graph_c0;c14118.graph_c0;c14118.graph_c1;c14377.graph_c0;c16504.graph_c0;c19168.graph_c0;c19278.graph_c0;c20075.graph_c0;c20203.graph_c0;c20514.graph_c0;c21297.graph_c0;c24192.graph_c0;c24934.graph_c0;c25483.graph_c0;c25762.graph_c0;c26820.graph_c0;c27157.graph_c0…	K04131+K04233+K05236+K04615+K04280+K05208+K04616+K04209+K04221+K04237+K04237+K04163+K05770+K04134+K04266+K04209+K04134+K04163+K04157+K04163+K04209+K04157+K04225+K04577+K05236+K05770+K04153+K04577+K05236+K04578+K04148+K04153+K04153+K04153+K04225+K05211+K04157+K05236+K05236+K05236+K05236+K04299+K04209+K04577+K05236+K05236+K04209
Cell cycle	ko04110	27	c11816.graph_c0;c11848.graph_c0;c11970.graph_c0;c12060.graph_c0;c14697.graph_c0;c15913.graph_c0;c190.graph_c0;c19185.graph_c0;c19909.graph_c0;c26160.graph_c0;c26170.graph_c0;c27658.graph_c0;c28044.graph_c0;c28932.graph_c0;c29260.graph_c0;c3270.graph_c0;c33011.graph_c0;c33484.graph_c0;c36920.graph_c0;c37371.graph_c0;c38601.graph_c0;c39499.graph_c0;c40154.graph_c0;c42268.graph_c0;c43149.graph_c0;c4…	K06636+K06641+K02540+K04802+K02541+K03359+K02607+K02212+K06670+K02213+K05868+K02606+K02606+K06067+K02603+K03347+K08866+K03083+K03358+K02087+K02365+K08866+K06636+K06067+K06631+K02206+K02180
Oocyte meiosis	ko04114	18	c11816.graph_c0;c1584.graph_c0;c15913.graph_c0;c23061.graph_c0;c23424.graph_c0;c26170.graph_c0;c28608.graph_c0;c29121.graph_c0;c32371.graph_c0;c3270.graph_c0;c36920.graph_c0;c37371.graph_c0;c38601.graph_c0;c40154.graph_c0;c43149.graph_c0;c43171.graph_c0;c7345.graph_c0;c7658.graph_c0;	K06636+K11481+K03359+K04382+K11584+K05868+K04345+K04373+K03456+K03347+K03358+K02087+K02365+K06636+K06631+K02206+K02183+K03456
p53 signaling pathway	ko04115	8	c11848.graph_c0;c129.graph_c1;c13990.graph_c0;c18976.graph_c0;c26170.graph_c0;c37371.graph_c0;c43171.graph_c0;c515.graph_c0;	K06641+K10808+K10133+K10808+K05868+K02087+K02206+K10808
Ubiquitin mediated proteolysis	ko04120	280	c10199.graph_c0;c10280.graph_c0;c1040.graph_c0;c10450.graph_c0;c10527.graph_c0;c10593.graph_c0;c10618.graph_c0;c10680.graph_c0;c10836.graph_c0;c10836.graph_c1;c10847.graph_c0;c11174.graph_c0;c11637.graph_c0;c11829.graph_c0;c11971.graph_c0;c12179.graph_c0;c12241.graph_c0;c12364.graph_c0;c12414.graph_c0;c12645.graph_c0;c12691.graph_c0;c12775.graph_c0;c13050.graph_c0;c13348.graph_c0;c13689.graph_c0;…	K03178+K04725+K03363+K04649+K10582+K04706+K10576+K10600+K10685+K10685+K03875+K03355+K10590+K06689+K10608+K10612+K10143+K04556+K10686+K10601+K03175+K10579+K10591+K10593+K10573+K10587+K10595+K10595+K04555+K10588+K03363+K03178+K04706+K10577+K06689+K10575+K03094+K03868+K03872+K03873+K04552+K10580+K10573+K02207+K10684+K10685+K06688+K10579+K03347+K06689+K03094+K03359+K03870+K10591+K10596+K04725+K10597+…
Sulfur relay system	ko04122	19	c11039.graph_c0;c12258.graph_c0;c13363.graph_c0;c13743.graph_c0;c17383.graph_c0;c17399.graph_c0;c23776.graph_c0;c28262.graph_c0;c31417.graph_c0;c33907.graph_c0;c35161.graph_c0;c36510.graph_c0;c36899.graph_c0;c38760.graph_c0;c406.graph_c0;c41313.graph_c0;c42901.graph_c0;c4720.graph_c0;c7209.graph_c0;	K12161+K01011+K11996+K03639+K03635+K14169+K04487+K11996+K11996+K04487+K04487+K03639+K11996+K00566+K14169+K14168+K03639+K14168+K04487
SNARE interactions in vesicular transport	ko04130	59	c10941.graph_c0;c11616.graph_c0;c12796.graph_c0;c16157.graph_c0;c16252.graph_c0;c16471.graph_c0;c16646.graph_c0;c16870.graph_c0;c17057.graph_c0;c17439.graph_c0;c17510.graph_c0;c18109.graph_c0;c18650.graph_c0;c19994.graph_c0;c21221.graph_c0;c23274.graph_c0;c23960.graph_c0;c24146.graph_c0;c24470.graph_c0;c26093.graph_c0;c27242.graph_c0;c27372.graph_c0;c27393.graph_c0;c27434.graph_c0;c27723.graph_c0…	K08501+K04560+K08496+K08516+K08504+K08488+K08509+K08491+K08517+K08492+K08497+K08489+K08498+K08486+K08509+K08493+K08517+K08515+K08516+K08488+K08504+K08497+K08508+K08504+K08490+K08493+K08490+K08495+K08504+K08489+K08486+K08495+K08516+K08507+K08491+K08490+K08488+K08488+K08509+K08516+K08501+K08507+K08488+K08489+K08498+K08509+K08493+K08490+K13504+K08513+K08517+K08492+K08513+K08496+K08508+K08493+K08515+…
Regulation of autophagy	ko04140	36	c12577.graph_c0;c12768.graph_c0;c13086.graph_c0;c13473.graph_c0;c14883.graph_c0;c17493.graph_c0;c18160.graph_c0;c18853.graph_c0;c19606.graph_c0;c21531.graph_c0;c26487.graph_c0;c26634.graph_c0;c28349.graph_c0;c29054.graph_c0;c29170.graph_c0;c2960.graph_c0;c30655.graph_c0;c33437.graph_c0;c33764.graph_c0;c35694.graph_c0;c3604.graph_c0;c3604.graph_c1;c38850.graph_c0;c40391.graph_c0;c40987.graph_c0;c4…	K08341+K08269+K08269+K08343+K08341+K08336+K00914+K08341+K08333+K08343+K07198+K00914+K07198+K00914+K00914+K08337+K08343+K08269+K07198+K08333+K08269+K08269+K08342+K00914+K00914+K00914+K08343+K08343+K08269+K08333+K08342+K08334+K07198+K08333+K08337+K08339
Protein processing in endoplasmic reticulum	ko04141	446	c10001.graph_c0;c10045.graph_c0;c10045.graph_c1;c10045.graph_c2;c10291.graph_c0;c10307.graph_c0;c10390.graph_c0;c10405.graph_c0;c10405.graph_c1;c10485.graph_c0;c10488.graph_c0;c10490.graph_c0;c10607.graph_c0;c10803.graph_c0;c11001.graph_c0;c11025.graph_c0;c11117.graph_c0;c11136.graph_c0;c11369.graph_c0;c11372.graph_c0;c11372.graph_c1;c11482.graph_c0;c11482.graph_c1;c11647.graph_c0;c11683.graph_c0…	K12669+K13525+K13525+K13525+K03237+K09486+K09518+K03283+K03283+K10080+K04374+K09507+K08653+K01230+K14014+K14003+K07765+K09584+K14005+K03283+K03283+K03283+K09490+K14018+K14009+K14007+K09027+K06689+K09503+K09584+K10080+K09481+K14007+K10666+K09490+K09490+K09490+K04556+K11519+K09540+K10601+K08288+K10666+K11519+K14006+K10956+K07151+K09556+K10085+K03283+K03283+K09503+K04426+K09542+K12670+K03283+K03283+…
Lysosome	ko04142	189	c10140.graph_c0;c10153.graph_c0;c10455.graph_c0;c10479.graph_c0;c10682.graph_c0;c10697.graph_c0;c10710.graph_c0;c10853.graph_c0;c10853.graph_c1;c10899.graph_c0;c10899.graph_c1;c10970.graph_c0;c11416.graph_c0;c11490.graph_c0;c11545.graph_c0;c11676.graph_c0;c11678.graph_c0;c11875.graph_c0;c12438.graph_c0;c12450.graph_c0;c12766.graph_c0;c12930.graph_c0;c13080.graph_c0;c13207.graph_c0;c13429.graph_c0…	K02144+K01195+K06497+K13444+K01192+K02154+K12397+K12373+K12373+K01365+K01365+K12311+K12382+K02154+K12389+K01373+K12391+K12385+K12350+K10532+K01074+K02155+K12347+K12373+K12404+K12404+K01074+K01379+K04646+K04646+K12386+K06129+K01363+K03661+K02144+K03662+K01369+K01369+K04646+K06497+K12387+K13443+K12394+K12392+K02154+K12309+K12396+K01158+K12393+K12309+K12398+K01201+K06528+K04646+K12309+K13443+K02155+…
Endocytosis	ko04144	282	c1006.graph_c0;c10173.graph_c0;c10235.graph_c0;c10235.graph_c1;c10405.graph_c0;c10405.graph_c1;c10875.graph_c0;c10880.graph_c0;c10890.graph_c0;c1094.graph_c0;c11372.graph_c0;c11372.graph_c1;c11482.graph_c0;c1152.graph_c0;c11528.graph_c0;c11594.graph_c0;c11609.graph_c0;c11653.graph_c0;c12075.graph_c1;c12322.graph_c0;c12376.graph_c0;c12497.graph_c0;c12514.graph_c0;c12691.graph_c0;c12761.graph_c0;c1…	K12188+K05126+K07904+K07904+K03283+K03283+K12490+K01528+K05096+K04705+K03283+K03283+K03283+K12184+K12471+K04361+K04513+K00889+K01528+K12472+K11247+K06069+K11827+K03175+K01528+K12485+K11824+K04439+K10591+K11824+K03283+K03283+K12492+K11839+K12478+K00910+K12492+K03283+K03283+K03283+K07887+K03283+K05096+K01528+K11247+K04237+K04237+K03283+K01528+K12200+K07897+K03283+K04646+K04646+K11826+K03283+K03283+…
Phagosome	ko04145	166	c10140.graph_c0;c1027.graph_c0;c10327.graph_c0;c10420.graph_c1;c10510.graph_c0;c10697.graph_c0;c10899.graph_c0;c10899.graph_c1;c11082.graph_c0;c11262.graph_c1;c11327.graph_c0;c11490.graph_c0;c11758.graph_c0;c11840.graph_c0;c11982.graph_c0;c12321.graph_c0;c12716.graph_c0;c12858.graph_c0;c12930.graph_c0;c12942.graph_c0;c13044.graph_c0;c13271.graph_c0;c13455.graph_c0;c13643.graph_c0;c13707.graph_c0;…	K02144+K10415+K02148+K07374+K10415+K02154+K01365+K01365+K10416+K05692+K05692+K02154+K10415+K02152+K09481+K00921+K07375+K02150+K02155+K02151+K10956+K10413+K12478+K07887+K07342+K02150+K02147+K07897+K05692+K07374+K05692+K08054+K05692+K07374+K05692+K08057+K09481+K02150+K02152+K02145+K03661+K02151+K10956+K02144+K03662+K07375+K02149+K08054+K04392+K05719+K07889+K12182+K08488+K05692+K08057+K02154+K08517+…
Peroxisome	ko04146	189	c10250.graph_c0;c10564.graph_c0;c10733.graph_c0;c10878.graph_c0;c10987.graph_c0;c11618.graph_c0;c11735.graph_c0;c12086.graph_c0;c12160.graph_c0;c12573.graph_c0;c12763.graph_c0;c12898.graph_c0;c13293.graph_c0;c13501.graph_c0;c13542.graph_c0;c13627.graph_c0;c13696.graph_c0;c13729.graph_c0;c13775.graph_c0;c13917.graph_c0;c13940.graph_c0;c14125.graph_c0;c14145.graph_c0;c14224.graph_c0;c14297.graph_c0…	K13354+K00869+K01796+K13355+K00031+K00232+K04565+K13338+K01578+K13342+K13336+K03781+K01640+K00624+K05675+K12405+K13350+K04564+K07513+K12261+K13342+K13356+K12405+K01897+K00232+K01897+K00803+K00232+K04564+K00624+K00031+K11187+K04564+K04565+K13346+K08764+K01897+K00869+K05676+K00232+K00272+K13356+K13337+K12663+K13349+K13344+K12261+K06664+K12405+K13346+K13343+K00031+K08764+K01897+K00477+K12405+K13345+…
mTOR signaling pathway	ko04150	92	c10321.graph_c0;c10923.graph_c0;c11670.graph_c0;c12768.graph_c0;c13086.graph_c0;c13476.graph_c0;c13579.graph_c0;c13803.graph_c2;c14006.graph_c0;c14111.graph_c0;c14763.graph_c0;c15808.graph_c0;c15936.graph_c0;c16049.graph_c0;c16329.graph_c0;c16460.graph_c0;c1656.graph_c0;c16694.graph_c0;c16741.graph_c0;c17065.graph_c0;c17447.graph_c0;c17473.graph_c0;c17822.graph_c0;c18708.graph_c0;c21007.graph_c0;…	K04456+K02649+K06276+K08269+K08269+K08268+K07206+K08268+K04456+K03258+K02991+K04688+K04456+K03259+K08272+K02991+K08272+K00922+K02991+K08267+K08271+K07208+K07208+K08267+K03259+K04371+K03259+K02649+K03259+K02649+K03259+K04373+K08268+K06276+K07203+K08268+K04373+K08268+K07198+K02649+K07208+K08272+K04688+K07198+K04688+K07208+K07203+K08272+K04373+K08272+K04688+K04456+K04688+K04371+K07204+K08269+K07198+…
Apoptosis	ko04210	2	c28608.graph_c0;c9401.graph_c0;	K04345+K04739
Cardiac muscle contraction	ko04260	12	c12999.graph_c0;c14659.graph_c0;c14908.graph_c0;c18285.graph_c0;c19577.graph_c0;c19965.graph_c0;c20278.graph_c0;c37511.graph_c0;c3900.graph_c0;c42499.graph_c0;c461.graph_c1;c7107.graph_c0;	K02264+K00415+K00419+K02265+K02272+K02268+K02264+K04850+K00413+K00412+K10373+K02266
Vascular smooth muscle contraction	ko04270	6	c2595.graph_c0;c28608.graph_c0;c3392.graph_c0;c37511.graph_c0;c7265.graph_c0;c7345.graph_c0;	K05858+K04345+K06068+K04850+K12755+K02183
Wnt signaling pathway	ko04310	163	c10411.graph_c0;c10426.graph_c0;c10597.graph_c0;c1092.graph_c0;c11094.graph_c0;c11137.graph_c0;c11336.graph_c0;c11587.graph_c0;c11609.graph_c0;c12093.graph_c0;c12341.graph_c0;c12489.graph_c0;c12598.graph_c0;c13245.graph_c0;c13332.graph_c0;c13548.graph_c2;c13548.graph_c3;c13566.graph_c0;c13637.graph_c0;c13675.graph_c0;c13809.graph_c0;c13868.graph_c0;c13868.graph_c1;c14250.graph_c0;c14685.graph_c0;…	K03097+K03115+K02157+K03083+K00572+K01691+K04511+K02375+K04513+K11584+K08957+K04501+K00444+K04348+K05858+K04498+K04498+K04514+K02677+K05858+K04468+K02085+K02085+K04515+K04508+K04382+K03094+K03868+K06268+K03115+K04392+K04345+K03347+K06268+K04448+K03094+K11584+K04499+K02085+K04510+K02432+K03094+K10151+K03068+K03209+K00181+K03868+K08960+K04513+K03868+K03347+K04448+K03456+K03115+K04345+K02085+K04382+…
Dorso-ventral axis formation	ko04320	45	c11309.graph_c0;c11594.graph_c0;c12531.graph_c0;c13352.graph_c0;c14031.graph_c0;c14265.graph_c0;c14736.graph_c0;c15393.graph_c0;c15424.graph_c0;c16064.graph_c0;c16626.graph_c0;c16827.graph_c0;c16917.graph_c0;c19065.graph_c0;c20872.graph_c0;c22282.graph_c0;c2271.graph_c0;c23873.graph_c0;c25778.graph_c0;c28772.graph_c0;c30567.graph_c0;c31528.graph_c0;c32912.graph_c0;c33849.graph_c0;c34099.graph_c0;…	K03102+K04361+K04368+K02098+K02174+K03099+K02678+K07827+K04364+K02359+K02644+K04368+K02156+K02602+K03102+K04371+K04368+K03099+K04368+K02156+K02174+K04371+K02156+K04371+K02156+K07827+K04364+K07827+K02156+K04368+K02678+K02678+K03099+K02599+K02678+K04361+K02174+K04371+K02175+K02156+K03102+K03102+K03102+K02599+K02599
Notch signaling pathway	ko04330	52	c10594.graph_c0;c10706.graph_c0;c11510.graph_c0;c11610.graph_c0;c12056.graph_c0;c12056.graph_c1;c13548.graph_c2;c13548.graph_c3;c1395.graph_c0;c14261.graph_c0;c14507.graph_c0;c15505.graph_c0;c17012.graph_c0;c17460.graph_c0;c18137.graph_c0;c19653.graph_c0;c24034.graph_c0;c253.graph_c0;c25302.graph_c0;c26055.graph_c0;c26141.graph_c0;c28932.graph_c0;c29021.graph_c0;c2934.graph_c0;c34330.graph_c0;c34…	K06053+K06062+K06172+K06057+K06052+K06052+K04498+K04498+K06067+K06062+K06063+K06067+K06066+K06063+K06057+K06062+K06067+K06063+K04496+K04498+K06067+K06067+K06063+K06170+K04498+K04505+K06061+K06063+K06053+K06062+K06067+K04497+K04505+K06058+K04496+K04498+K02599+K06067+K04498+K06067+K06171+K06063+K06051+K06051+K02353+K06052+K05948+K06171+K06058+K02599+K02599+K06059
Hedgehog signaling pathway	ko04340	49	c1092.graph_c0;c11094.graph_c0;c11567.graph_c2;c12340.graph_c0;c12341.graph_c0;c12361.graph_c0;c12598.graph_c0;c13082.graph_c0;c13300.graph_c0;c13609.graph_c0;c13898.graph_c1;c15539.graph_c0;c15854.graph_c0;c15963.graph_c0;c17502.graph_c0;c18194.graph_c0;c18659.graph_c0;c20230.graph_c0;c20868.graph_c0;c21024.graph_c0;c22853.graph_c0;c23529.graph_c0;c25124.graph_c0;c25341.graph_c0;c25799.graph_c0;…	K03083+K00572+K06230+K08958+K08957+K06229+K00444+K06225+K06233+K06226+K08959+K04345+K06234+K08958+K04663+K06228+K06228+K03209+K08959+K08960+K04345+K03083+K04345+K03083+K03083+K08958+K04345+K08958+K04345+K08958+K04345+K04345+K03083+K04345+K08958+K06233+K06233+K08958+K03362+K08958+K08960+K08958+K04662+K03362+K03083+K03209+K04663+K04663+K08957
TGF-beta signaling pathway	ko04350	80	c11609.graph_c0;c12489.graph_c0;c12693.graph_c0;c13029.graph_c2;c13548.graph_c2;c13548.graph_c3;c13566.graph_c0;c14909.graph_c0;c14939.graph_c0;c15081.graph_c0;c15094.graph_c0;c15645.graph_c0;c15808.graph_c0;c15838.graph_c0;c16848.graph_c0;c17109.graph_c0;c17144.graph_c0;c17280.graph_c0;c17431.graph_c0;c17502.graph_c0;c20867.graph_c0;c21499.graph_c0;c21617.graph_c0;c21693.graph_c0;c22166.graph_c0…	K04513+K04501+K04657+K04667+K04498+K04498+K04514+K04680+K04382+K03094+K03868+K03347+K04688+K03094+K04676+K04683+K04678+K04681+K03094+K04663+K03868+K04513+K03868+K03347+K03456+K04371+K04382+K03456+K04382+K04498+K04513+K04678+K04688+K03456+K03456+K04679+K04688+K04688+K04688+K04371+K03347+K03456+K03347+K03347+K04371+K04688+K03347+K04498+K03347+K03456+K03456+K03347+K04679+K04678+K04500+K04657+K04513+…
Axon guidance	ko04360	1	c6571.graph_c0;	K02090
Osteoclast differentiation	ko04380	2	c194.graph_c0;c36152.graph_c0;	K08010+K08010
Focal adhesion	ko04510	7	c13498.graph_c0;c16559.graph_c0;c28409.graph_c0;c28670.graph_c0;c33484.graph_c0;c39396.graph_c0;c7265.graph_c0;	K04409+K05692+K05740+K05733+K03083+K06237+K12755
ECM-receptor interaction	ko04512	45	c10043.graph_c0;c1108.graph_c0;c11468.graph_c0;c11508.graph_c0;c11537.graph_c0;c11717.graph_c0;c12433.graph_c1;c13410.graph_c0;c13525.graph_c0;c14194.graph_c0;c14326.graph_c0;c14964.graph_c0;c15283.graph_c0;c15518.graph_c0;c16005.graph_c0;c21494.graph_c0;c23901.graph_c0;c24031.graph_c0;c26084.graph_c0;c27490.graph_c0;c27991.graph_c0;c29077.graph_c0;c29642.graph_c0;c29706.graph_c0;c30461.graph_c0;…	K05635+K06254+K06237+K06236+K05635+K06258+K06237+K06267+K06258+K06236+K05637+K06237+K06257+K05719+K06240+K06254+K06237+K05719+K06265+K05719+K06254+K06237+K06237+K05635+K06237+K06237+K06265+K06237+K06237+K05635+K06237+K05635+K05635+K06258+K06237+K06237+K05635+K06237+K05636+K05635+K06265+K04659+K06258+K06257+K05636
Cell adhesion molecules (CAMs)	ko04514	1	c23338.graph_c0;	K06478
Adherens junction	ko04520	3	c16559.graph_c0;c25247.graph_c0;c37205.graph_c0;	K05692+K05747+K03097
Tight junction	ko04530	11	c10399.graph_c0;c16559.graph_c0;c22429.graph_c0;c23061.graph_c0;c32371.graph_c0;c3392.graph_c0;c37205.graph_c0;c7213.graph_c0;c7265.graph_c0;c7658.graph_c0;c9492.graph_c0;	K04354+K05692+K10352+K04382+K03456+K06068+K03097+K06096+K12755+K03456+K06096
Gap junction	ko04540	8	c10420.graph_c1;c12716.graph_c0;c14318.graph_c1;c20868.graph_c0;c20969.graph_c0;c2595.graph_c0;c28608.graph_c0;c37371.graph_c0;	K07374+K07375+K07374+K08959+K07375+K05858+K04345+K02087
Complement and coagulation cascades	ko04610	2	c20351.graph_c0;c32854.graph_c0;	K01324+K01344
Antigen processing and presentation	ko04612	2	c23232.graph_c0;c4930.graph_c0;	K08064+K09489
Renin-angiotensin system	ko04614	3	c11740.graph_c0;c34100.graph_c0;c7043.graph_c0;	K01392+K09708+K13289
NOD-like receptor signaling pathway	ko04621	3	c14416.graph_c0;c18546.graph_c0;c28739.graph_c0;	K12795+K09487+K12797
RIG-I-like receptor signaling pathway	ko04622	1	c33533.graph_c0;	K00863
Cytosolic DNA-sensing pathway	ko04623	11	c12677.graph_c0;c25073.graph_c0;c27042.graph_c0;c29006.graph_c0;c3343.graph_c0;c33722.graph_c0;c34752.graph_c0;c36554.graph_c0;c37302.graph_c0;c42514.graph_c0;c8841.graph_c0;	K03018+K03023+K03022+K03020+K03021+K03021+K03018+K14721+K03019+K03018+K03027
Jak-STAT signaling pathway	ko04630	45	c10321.graph_c0;c10593.graph_c0;c10923.graph_c0;c1094.graph_c0;c12874.graph_c0;c13126.graph_c0;c13548.graph_c2;c13548.graph_c3;c14006.graph_c0;c14265.graph_c0;c14654.graph_c0;c15424.graph_c0;c15936.graph_c0;c16166.graph_c0;c16694.graph_c0;c17645.graph_c0;c18348.graph_c0;c23213.graph_c0;c23221.graph_c0;c23229.graph_c0;c23294.graph_c0;c23873.graph_c0;c24001.graph_c0;c26055.graph_c0;c27423.graph_c0;…	K04456+K04706+K02649+K04705+K11224+K04700+K04498+K04498+K04456+K03099+K04706+K04364+K04456+K04705+K00922+K04707+K10151+K04705+K11224+K02649+K11224+K03099+K02649+K04498+K02649+K04705+K04705+K04456+K04705+K04706+K04498+K11224+K04364+K04700+K04498+K04707+K04705+K03099+K04706+K04706+K04498+K10151+K07293+K04447+K04700
Natural killer cell mediated cytotoxicity	ko04650	55	c10702.graph_c0;c10923.graph_c0;c11283.graph_c0;c12531.graph_c0;c12612.graph_c0;c13245.graph_c0;c13347.graph_c0;c13498.graph_c0;c13637.graph_c0;c14265.graph_c0;c15107.graph_c0;c15359.graph_c0;c15393.graph_c0;c15424.graph_c0;c15660.graph_c0;c16694.graph_c0;c16827.graph_c0;c16902.graph_c0;c17132.graph_c0;c22282.graph_c0;c2271.graph_c0;c23229.graph_c0;c23589.graph_c0;c23642.graph_c0;c23873.graph_c0;…	K04409+K02649+K05730+K04368+K04409+K04348+K05859+K04409+K02677+K03099+K06268+K04392+K07827+K04364+K06268+K00922+K04368+K04409+K05730+K04371+K04368+K02649+K06268+K04348+K03099+K02649+K04409+K04348+K06268+K04368+K02649+K04348+K04371+K04348+K04348+K04409+K04446+K04371+K07827+K04364+K04409+K06279+K07827+K04368+K03099+K06268+K04348+K04446+K04371+K06279+K04392+K04392+K07293+K04392+K04392
T cell receptor signaling pathway	ko04660	1	c23338.graph_c0;	K06478
Fc epsilon RI signaling pathway	ko04664	1	c3392.graph_c0;	K06068
Fc gamma R-mediated phagocytosis	ko04666	3	c23338.graph_c0;c3392.graph_c0;c6302.graph_c0;	K06478+K06068+K05755
Leukocyte transendothelial migration	ko04670	4	c16559.graph_c0;c194.graph_c0;c350.graph_c0;c36152.graph_c0;	K05692+K08010+K05763+K08010
Circadian rhythm - mammal	ko04710	32	c10363.graph_c0;c12667.graph_c0;c13712.graph_c0;c13898.graph_c1;c15081.graph_c0;c15094.graph_c0;c15645.graph_c0;c15838.graph_c0;c18967.graph_c0;c20868.graph_c0;c21024.graph_c0;c21346.graph_c0;c21617.graph_c0;c21693.graph_c0;c23001.graph_c0;c23139.graph_c0;c27795.graph_c0;c32208.graph_c0;c3270.graph_c0;c33553.graph_c0;c34107.graph_c0;c34544.graph_c0;c40302.graph_c0;c41278.graph_c0;c41408.graph_c0;…	K02633+K02223+K02223+K08959+K03094+K03868+K03347+K03094+K02295+K08959+K08960+K02296+K03868+K03347+K02296+K02296+K02633+K03347+K03347+K03347+K03347+K03347+K03362+K08960+K03347+K03094+K03347+K03362+K02296+K02295+K02633+K02223
Circadian rhythm - fly	ko04711	18	c10363.graph_c0;c12667.graph_c0;c13712.graph_c0;c16304.graph_c0;c16462.graph_c0;c2096.graph_c0;c21346.graph_c0;c23001.graph_c0;c23139.graph_c0;c25341.graph_c0;c25799.graph_c0;c27795.graph_c0;c30721.graph_c0;c32507.graph_c0;c6056.graph_c0;c6258.graph_c0;c7053.graph_c0;c9939.graph_c0;	K02633+K02223+K02223+K12114+K12114+K09057+K02296+K02296+K02296+K03083+K03083+K02633+K12114+K09057+K02296+K03083+K02633+K09057
Long-term potentiation	ko04720	3	c28608.graph_c0;c41368.graph_c0;c7345.graph_c0;	K04345+K05211+K02183
Neurotrophin signaling pathway	ko04722	2	c3392.graph_c0;c7345.graph_c0;	K06068+K02183
Long-term depression	ko04730	3	c32371.graph_c0;c32715.graph_c0;c7658.graph_c0;	K03456+K04344+K03456
Olfactory transduction	ko04740	3	c28608.graph_c0;c34616.graph_c0;c7345.graph_c0;	K04345+K04952+K02183
Taste transduction	ko04742	2	c28608.graph_c0;c32715.graph_c0;	K04345+K04344
Phototransduction	ko04744	2	c34616.graph_c0;c7345.graph_c0;	K04952+K02183
Phototransduction - fly	ko04745	28	c11152.graph_c0;c11327.graph_c0;c11984.graph_c0;c13332.graph_c0;c13475.graph_c0;c13489.graph_c0;c13637.graph_c0;c13675.graph_c0;c14250.graph_c0;c14580.graph_c0;c14738.graph_c0;c14762.graph_c0;c21807.graph_c0;c2391.graph_c0;c25781.graph_c0;c29745.graph_c0;c31627.graph_c0;c31865.graph_c0;c3515.graph_c0;c36205.graph_c0;c37653.graph_c0;c4262.graph_c0;c42732.graph_c0;c43643.graph_c0;c4954.graph_c0;c71…	K07972+K05692+K08834+K05858+K00910+K13805+K02677+K05858+K04515+K05692+K05692+K05692+K05328+K13802+K08834+K05328+K04634+K05858+K05328+K13802+K02522+K08834+K04515+K04515+K13803+K04634+K02183+K04547
Regulation of actin cytoskeleton	ko04810	18	c13498.graph_c0;c16559.graph_c0;c20992.graph_c0;c22429.graph_c0;c24080.graph_c0;c25247.graph_c0;c26838.graph_c0;c28409.graph_c0;c28670.graph_c0;c31289.graph_c0;c31349.graph_c0;c31426.graph_c0;c33834.graph_c0;c350.graph_c0;c37365.graph_c0;c45005.graph_c0;c6302.graph_c0;c7265.graph_c0;	K04409+K05692+K05758+K10352+K05767+K05747+K05745+K05740+K05733+K05741+K05767+K00920+K05767+K05763+K05767+K05767+K05755+K12755
Insulin signaling pathway	ko04910	22	c10582.graph_c0;c12740.graph_c1;c13355.graph_c0;c14120.graph_c0;c14617.graph_c1;c14644.graph_c0;c14721.graph_c0;c22455.graph_c0;c23910.graph_c0;c28608.graph_c0;c29666.graph_c0;c30428.graph_c0;c33484.graph_c0;c3652.graph_c0;c40066.graph_c0;c41963.graph_c0;c43992.graph_c0;c588.graph_c0;c7015.graph_c0;c7345.graph_c0;c934.graph_c0;c9401.graph_c0;	K00688+K11262+K07199+K00693+K07190+K07191+K11262+K03259+K03259+K04345+K07191+K07195+K03083+K11262+K03259+K07199+K07204+K11262+K07188+K02183+K11262+K04739
GnRH signaling pathway	ko04912	8	c24464.graph_c0;c2595.graph_c0;c27359.graph_c0;c28608.graph_c0;c3392.graph_c0;c37511.graph_c0;c598.graph_c1;c7345.graph_c0;	K04421+K05858+K04428+K04345+K06068+K04850+K01115+K02183
Progesterone-mediated oocyte maturation	ko04914	119	c10321.graph_c0;c10923.graph_c0;c10932.graph_c0;c11106.graph_c1;c11174.graph_c0;c11530.graph_c0;c11819.graph_c0;c11950.graph_c0;c12035.graph_c0;c12531.graph_c0;c12534.graph_c0;c13071.graph_c0;c13849.graph_c0;c13901.graph_c0;c14006.graph_c0;c14749.graph_c0;c15393.graph_c0;c15539.graph_c0;c15913.graph_c0;c15936.graph_c0;c16204.graph_c0;c16694.graph_c0;c1673.graph_c0;c16748.graph_c0;c16827.graph_c0;…	K04456+K02649+K04441+K08043+K03355+K06631+K02206+K02178+K02537+K04368+K04441+K02206+K08048+K04079+K04456+K04079+K07827+K04345+K03359+K04456+K06627+K00922+K06638+K06638+K04368+K04079+K03349+K08042+K03349+K02087+K05868+K02602+K03352+K03349+K13728+K03348+K04371+K04368+K04345+K02649+K04630+K03352+K08048+K02649+K04441+K04373+K04345+K04373+K04368+K05868+K06645+K04345+K02649+K03364+K06631+K04345+K04373+…
Melanogenesis	ko04916	4	c2595.graph_c0;c28608.graph_c0;c33484.graph_c0;c7345.graph_c0;	K05858+K04345+K03083+K02183
Adipocytokine signaling pathway	ko04920	9	c13355.graph_c0;c14644.graph_c0;c23757.graph_c0;c29666.graph_c0;c31118.graph_c0;c3160.graph_c0;c41963.graph_c0;c6069.graph_c0;c958.graph_c0;	K07199+K07191+K01897+K07191+K01897+K07359+K07199+K01897+K01897
Type II diabetes mellitus	ko04930	6	c14513.graph_c0;c14644.graph_c0;c29666.graph_c0;c32715.graph_c0;c3392.graph_c0;c44423.graph_c0;	K00873+K07191+K07191+K04344+K06068+K07593
Maturity onset diabetes of the young	ko04950	1	c44423.graph_c0;	K07593
Aldosterone-regulated sodium reabsorption	ko04960	1	c21935.graph_c0;	K13305
Vasopressin-regulated water reabsorption	ko04962	5	c13643.graph_c0;c28608.graph_c0;c30992.graph_c0;c410.graph_c0;c9516.graph_c0;	K07887+K04345+K10427+K09047+K06027
Salivary secretion	ko04970	3	c23367.graph_c0;c28608.graph_c0;c7345.graph_c0;	K13911+K04345+K02183
Gastric acid secretion	ko04971	2	c28608.graph_c0;c7345.graph_c0;	K04345+K02183
Carbohydrate digestion and absorption	ko04973	2	c36751.graph_c0;c44423.graph_c0;	K12047+K07593
Protein digestion and absorption	ko04974	2	c35015.graph_c0;c39396.graph_c0;	K01278+K06237
Fat digestion and absorption	ko04975	1	c41104.graph_c0;	K05684
Bile secretion	ko04976	5	c1359.graph_c0;c28608.graph_c0;c41104.graph_c0;c43804.graph_c0;c8061.graph_c0;	K05681+K04345+K05684+K05681+K00021
Mineral absorption	ko04978	1	c32020.graph_c0;	K12347
Alzheimer's disease	ko05010	17	c12468.graph_c0;c12999.graph_c0;c13051.graph_c0;c13971.graph_c0;c13981.graph_c0;c14285.graph_c0;c14908.graph_c0;c19577.graph_c0;c26646.graph_c0;c41368.graph_c0;c43845.graph_c0;c43996.graph_c0;c4723.graph_c0;c6571.graph_c0;c685.graph_c0;c7345.graph_c0;c7872.graph_c1;	K01408+K02264+K03955+K03941+K00134+K03935+K00419+K02272+K08683+K05211+K02126+K02126+K02133+K02090+K04532+K02183+K08683
Parkinson's disease	ko05012	9	c12999.graph_c0;c13051.graph_c0;c13971.graph_c0;c14285.graph_c0;c14908.graph_c0;c19577.graph_c0;c43845.graph_c0;c43996.graph_c0;c4723.graph_c0;	K02264+K03955+K03941+K03935+K00419+K02272+K02126+K02126+K02133
Amyotrophic lateral sclerosis (ALS)	ko05014	7	c1238.graph_c0;c13643.graph_c0;c24385.graph_c0;c26058.graph_c0;c41368.graph_c0;c45021.graph_c0;c5891.graph_c0;	K04574+K07887+K04574+K04574+K05211+K03781+K04574
Huntington's disease	ko05016	16	c12999.graph_c0;c13051.graph_c0;c13971.graph_c0;c14285.graph_c0;c14908.graph_c0;c19577.graph_c0;c25723.graph_c0;c26373.graph_c0;c26587.graph_c0;c410.graph_c0;c42268.graph_c0;c43845.graph_c0;c43996.graph_c0;c4723.graph_c0;c7390.graph_c0;c7796.graph_c0;	K02264+K03955+K03941+K03935+K00419+K02272+K03010+K04646+K09222+K09047+K06067+K02126+K02126+K02133+K03008+K11824
Prion diseases	ko05020	2	c28608.graph_c0;c5873.graph_c0;	K04345+K09553
Bacterial invasion of epithelial cells	ko05100	3	c16559.graph_c0;c26373.graph_c0;c6302.graph_c0;	K05692+K04646+K05755
Leishmaniasis	ko05140	2	c194.graph_c0;c36152.graph_c0;	K08010+K08010
Chagas disease (American trypanosomiasis)	ko05142	3	c10399.graph_c0;c32371.graph_c0;c7658.graph_c0;	K04354+K03456+K03456
African trypanosomiasis	ko05143	1	c11740.graph_c0;	K01392
Amoebiasis	ko05146	4	c10247.graph_c0;c13643.graph_c0;c28608.graph_c0;c39396.graph_c0;	K01476+K07887+K04345+K06237
Hepatitis C	ko05160	5	c10399.graph_c0;c27843.graph_c0;c32371.graph_c0;c35291.graph_c0;c7658.graph_c0;	K04354+K08860+K03456+K08860+K03456
Pathways in cancer	ko05200	11	c18546.graph_c0;c22789.graph_c0;c24164.graph_c0;c26407.graph_c0;c29184.graph_c0;c30142.graph_c0;c35206.graph_c0;c39396.graph_c0;c42248.graph_c0;c42268.graph_c0;c43171.graph_c0;	K09487+K08735+K09292+K04482+K08735+K08735+K08803+K06237+K09291+K06067+K02206
Colorectal cancer	ko05210	3	c22789.graph_c0;c29184.graph_c0;c30142.graph_c0;	K08735+K08735+K08735
Renal cell carcinoma	ko05211	1	c317.graph_c0;	K09594
Pancreatic cancer	ko05212	1	c26407.graph_c0;	K04482
Glioma	ko05214	1	c7345.graph_c0;	K02183
Prostate cancer	ko05215	3	c18546.graph_c0;c410.graph_c0;c43171.graph_c0;	K09487+K09047+K02206
Thyroid cancer	ko05216	2	c24164.graph_c0;c42248.graph_c0;	K09292+K09291
Bladder cancer	ko05219	1	c35206.graph_c0;	K08803
Chronic myeloid leukemia	ko05220	1	c42268.graph_c0;	K06067
Small cell lung cancer	ko05222	2	c39396.graph_c0;c43171.graph_c0;	K06237+K02206
Primary immunodeficiency	ko05340	1	c23338.graph_c0;	K06478
Hypertrophic cardiomyopathy (HCM)	ko05410	1	c16559.graph_c0;	K05692
Arrhythmogenic right ventricular cardiomyopathy (ARVC)	ko05412	1	c16559.graph_c0;	K05692
Dilated cardiomyopathy	ko05414	2	c16559.graph_c0;c28608.graph_c0;	K05692+K04345
Viral myocarditis	ko05416	4	c12684.graph_c0;c16559.graph_c0;c22429.graph_c0;c230.graph_c0;	K03260+K05692+K10352+K03260
Metabolic pathways	ko01100	2180	c10001.graph_c0;c10008.graph_c0;c10024.graph_c0;c10055.graph_c0;c10106.graph_c0;c10140.graph_c0;c10153.graph_c0;c10176.graph_c0;c10183.graph_c0;c102.graph_c0;c102.graph_c1;c10218.graph_c0;c10247.graph_c0;c10248.graph_c0;c10252.graph_c0;c10275.graph_c0;c10295.graph_c0;c10295.graph_c1;c10309.graph_c2;c10327.graph_c0;c10343.graph_c0;c10349.graph_c0;c1037.graph_c0;c10376.graph_c0;c10391.graph_c0;c104…	K12669+K01054+K03016+K03963+K13403+K02144+K01195+K05917+K01649+K00966+K00966+K01077+K01476+K00966+K03936+K03950+K00850+K00850+K01586+K02148+K11140+K01196+K03882+K01663+K11067+K05304+K03936+K09699+K01012+K00710+K00021+K01951+K03860+K02261+K01495+K08744+K01231+K01231+K00869+K10572+K00472+K13421+K08967+K01187+K03938+K02154+K01807+K07512+K01796+K00738+K03849+K02320+K02324+K01968+K01230+K00814+K12373+…

## Sheet: Table S2
Table S2. Highly expressed transcripts in alate adults of Toxoptera citricida.
GeneID	log2Ratio(Apterous/Alate)	Probability	KEGG Orthology	GO Component	GO Function	GO Process	Blast nr
c30995.graph_c0	10.7704	0.971099	-	-	-	-	-
c21528.graph_c0	10.1515	0.956693	-	-	-	-	-
c42475.graph_c0	9.42871	0.927439	K07375|1|3e-33|140|spu:761509|tubulin beta	GO:0032991//macromolecular complex;GO:0015630//microtubule cytoskeleton	GO:0017111//nucleoside-triphosphatase activity;GO:0032561//guanyl ribonucleotide binding	GO:0043623//cellular protein complex assembly;GO:0009207;GO:0007017//microtubule-based process	gi|328725770|ref|XP_001951158.2|/5.92005e-33/PREDICTED: tubulin beta-1 chain-like [Acyrthosiphon pisum]
c28218.graph_c0	9.29846	0.920192	-	-	-	-	-
c30814.graph_c0	9.18118	0.913195	K07374|1|2e-35|147|nvi:100123147|tubulin alpha	-	-	-	gi|340722617|ref|XP_003399700.1|/2.39078e-34/PREDICTED: tubulin alpha-1 chain-like [Bombus terrestris]
c14319.graph_c0	8.85533	0.984578	-	-	-	-	-
c35569.graph_c0	8.75608	0.879964	-	-	-	-	-
c27913.graph_c0	8.59033	0.864335	-	-	-	-	gi|328718793|ref|XP_001947565.2|/1.28288e-16/PREDICTED: putative serine protease K12H4.7-like [Acyrthosiphon pisum]
c44747.graph_c0	8.41441	0.845466	-	-	-	-	-
c39902.graph_c0	8.35305	0.838469	-	-	-	-	-
c29186.graph_c0	8.29754	0.832179	K08830|1|6e-26|115|api:100167021|renal tumor antigen [EC:2.7.11.22]	-	-	-	gi|328707656|ref|XP_001951953.2|/5.9338e-25/PREDICTED: MAPK/MAK/MRK overlapping kinase-like [Acyrthosiphon pisum]
c40514.graph_c0	8.27606	0.829248	-	-	-	-	-
c29842.graph_c0	8.19463	0.819276	K15502|1|2e-10|65.9|bmy:Bm1_07115|serine/threonine-protein phosphatase 6 regulatory ankyrin repeat subunit A;K15503|2|3e-10|65.5|acs:100561779|serine/threonine-protein phosphatase 6 regulatory ankyrin repeat subunit B	-	-	-	gi|328701553|ref|XP_003241639.1|/7.4155e-60/PREDICTED: inversin-like [Acyrthosiphon pisum]
c42302.graph_c0	8.11492	0.808538	K04255|1|2e-34|144|api:100163348|r-opsin	GO:0031224//intrinsic to membrane	GO:0004888//transmembrane signaling receptor activity	GO:0006464//cellular protein modification process;GO:0050953//sensory perception of light stimulus;GO:0007166//cell surface receptor signaling pathway	gi|193690641|ref|XP_001951588.1|/1.96203e-33/PREDICTED: opsin, ultraviolet-sensitive-like [Acyrthosiphon pisum]
c1454.graph_c0	8.09363	0.805385	K13566|1|4e-18|90.1|tca:656225|omega-amidase [EC:3.5.1.3]	-	GO:0016787//hydrolase activity	GO:0008152//metabolic process	gi|240849577|ref|NP_001155579.1|/1.0766e-31/omega-amidase NIT2-like [Acyrthosiphon pisum]
c6696.graph_c0	8.08311	0.803824	-	-	-	-	-
c26711.graph_c0	8.07916	0.803073	-	-	-	-	-
c36010.graph_c0	8.0603	0.800701	-	-	-	-	-
c14499.graph_c0	7.51965	0.883264	K00680|1|2e-32|142|dme:Dmel_CG33337|[EC:2.3.1.-]	-	-	-	gi|328711575|ref|XP_003244578.1|/1.713e-166/PREDICTED: nose resistant to fluoxetine protein 6-like [Acyrthosiphon pisum]
c13160.graph_c0	6.58109	0.929781	-	GO:0000323//lytic vacuole	-	-	gi|328713471|ref|XP_001946834.2|/0/PREDICTED: putative phospholipase B-like 2-like [Acyrthosiphon pisum]
c13102.graph_c0	6.38894	0.892205	-	-	-	-	gi|443733918|gb|ELU18102.1|/6.89496e-45/hypothetical protein CAPTEDRAFT_143611, partial [Capitella teleta]
c15088.graph_c0	6.35393	0.964751	K13348|1|6e-35|147|aag:AaeL_AAEL001601|protein Mpv17	-	-	-	gi|193678951|ref|XP_001949566.1|/9.53228e-79/PREDICTED: PXMP2/4 family protein 4-like [Acyrthosiphon pisum]
c4264.graph_c0	6.25678	0.933759	-	-	-	-	-
c33921.graph_c0	6.25405	0.943878	-	-	-	-	-
c9010.graph_c0	6.22581	0.948489	-	-	-	-	-
c14321.graph_c0	5.90497	0.919323	-	-	-	-	gi|443733917|gb|ELU18101.1|/1.43753e-11/hypothetical protein CAPTEDRAFT_61169, partial [Capitella teleta]
c11235.graph_c0	5.55863	0.88154	-	-	-	-	-
c22677.graph_c0	5.5576	0.903797	-	-	-	-	gi|328704388|ref|XP_003242473.1|/1.32711e-07/PREDICTED: hypothetical protein LOC100571227 isoform 2 [Acyrthosiphon pisum]
c22097.graph_c0	5.54129	0.933479	K01285|1|1e-12|71.6|tad:TRIADDRAFT_19181|lysosomal Pro-X carboxypeptidase [EC:3.4.16.2];K09649|2|5e-11|66.2|acs:100559475|protease, serine, 16 (thymus) [EC:3.4.-.-];K01276|3|2e-10|64.7|nve:NEMVE_v1g84126|dipeptidyl-peptidase II [EC:3.4.14.2]	-	-	-	gi|328718793|ref|XP_001947565.2|/4.60138e-46/PREDICTED: putative serine protease K12H4.7-like [Acyrthosiphon pisum]
c30073.graph_c0	5.52909	0.935968	K09649|1|5e-09|59.7|xla:734265|protease, serine, 16 (thymus) [EC:3.4.-.-];K01285|3|2e-07|54.3|cin:100177495|lysosomal Pro-X carboxypeptidase [EC:3.4.16.2]	-	-	-	gi|328718791|ref|XP_001947511.2|/1.36913e-18/PREDICTED: putative serine protease K12H4.7-like [Acyrthosiphon pisum]
c8087.graph_c1	5.38546	0.855085	K14258|1|2e-11|69.7|dan:Dana_GF13115|facilitated trehalose transporter;K08145|2|2e-10|65.9|spu:582285|MFS transporter, SP family, solute carrier family 2 (facilitated glucose transporter), member 8	-	-	-	gi|328712527|ref|XP_003244834.1|/2.62538e-77/PREDICTED: facilitated trehalose transporter Tret1-like [Acyrthosiphon pisum]
c17756.graph_c0	5.36203	0.926231	-	-	-	-	gi|328707192|ref|XP_003243328.1|/1.35866e-152/PREDICTED: hypothetical protein LOC100574363 [Acyrthosiphon pisum]
c12421.graph_c0	5.35709	0.860579	-	-	-	-	-
c4710.graph_c0	5.33568	0.924154	K01063|1|3e-85|296|tca:658208|juvenile-hormone esterase [EC:3.1.1.59]	-	GO:0016787//hydrolase activity	-	gi|328713239|ref|XP_001947304.2|/0/PREDICTED: esterase FE4-like [Acyrthosiphon pisum]
c13932.graph_c0	5.20791	0.923845	-	-	-	-	gi|328706591|ref|XP_001946242.2|/0/PREDICTED: hypothetical protein LOC100163205 [Acyrthosiphon pisum]
c13808.graph_c0	4.98856	0.858929	-	-	-	-	gi|196016778|ref|XP_002118239.1|/4.22902e-07/predicted protein [Trichoplax adhaerens]
c24593.graph_c0	4.91395	0.871435	K05692|1|2e-38|157|isc:IscW_ISCW024111|actin beta/gamma 1	GO:0043232	GO:0032559	-	gi|2492664|sp|Q92192.1|ACT_CALFI/1.33279e-37/RecName: Full=Actin
c20767.graph_c0	4.85284	0.8092	K06115|1|5e-23|107|api:100165619|spectrin beta;K15627|2|1e-17|89.7|api:100570212|tether containing UBX domain for GLUT4	-	-	-	gi|328711667|ref|XP_003244602.1|/1.75657e-44/PREDICTED: hypothetical protein LOC100568563 [Acyrthosiphon pisum]
c6186.graph_c0	4.76047	0.843757	-	-	-	-	-
c13996.graph_c0	4.71834	0.872025	-	-	-	-	gi|328706238|ref|XP_003243037.1|/3.22643e-32/PREDICTED: hypothetical protein LOC100573147 [Acyrthosiphon pisum]
c4443.graph_c0	4.62879	0.827201	-	-	-	-	-
c38394.graph_c0	4.60551	0.824859	-	-	-	-	-
c14960.graph_c0	4.55805	0.903297	K01512|1|5e-50|198|api:100160582|acylphosphatase [EC:3.6.1.7]	-	GO:0016818//hydrolase activity, acting on acid anhydrides, in phosphorus-containing anhydrides	-	gi|239792721|dbj|BAH72669.1|/4.19965e-49/ACYPI001868 [Acyrthosiphon pisum]
c12180.graph_c0	4.53895	0.887977	K05016|1|3e-46|186|api:100162410|chloride channel 7	-	-	-	gi|328708998|ref|XP_001946121.2|/8.81088e-103/PREDICTED: chloride transport protein 6-like [Acyrthosiphon pisum]
c19058.graph_c0	4.35176	0.845628	-	-	-	-	-
c7138.graph_c0	4.33157	0.901293	-	GO:0005859//muscle myosin complex	-	GO:0007525//somatic muscle development;GO:0014866//skeletal myofibril assembly	gi|193573506|ref|XP_001944120.1|/5.30043e-92/PREDICTED: flightin-like [Acyrthosiphon pisum]
c9131.graph_c0	4.32379	0.886048	K00453|1|3e-178|624|api:100159695|tryptophan 2,3-dioxygenase [EC:1.13.11.11]	-	GO:0016702//oxidoreductase activity, acting on single donors with incorporation of molecular oxygen, incorporation of two atoms of oxygen;GO:0005506//iron ion binding	GO:0048069//eye pigmentation;GO:0006569//tryptophan catabolic process	gi|328721081|ref|XP_001945845.2|/0/PREDICTED: tryptophan 2,3-dioxygenase-like [Acyrthosiphon pisum]
c25690.graph_c0	4.316	0.83271	-	-	-	-	-
c7470.graph_c0	4.30628	0.901013	K05863|1|2e-165|582|api:100161691|solute carrier family 25 (mitochondrial adenine nucleotide translocator), member 4/5/6/31	GO:0019866//organelle inner membrane;GO:0043231//intracellular membrane-bounded organelle;GO:0031224//intrinsic to membrane	-	GO:0006810//transport	gi|240848967|ref|NP_001155502.1|/1.82414e-164/adenine nucleotide translocator-like [Acyrthosiphon pisum]
c8618.graph_c0	4.30112	0.865337	-	-	-	-	-
c11472.graph_c0	4.23362	0.884854	K05016|1|3e-82|272|tca:663952|chloride channel 7	-	-	-	gi|328708998|ref|XP_001946121.2|/1.06302e-175/PREDICTED: chloride transport protein 6-like [Acyrthosiphon pisum]
c40816.graph_c0	4.20256	0.835553	K07374|1|3e-35|146|tsp:Tsp_08041|tubulin alpha	-	-	-	gi|390340956|ref|XP_790262.3|/2.37805e-34/PREDICTED: tubulin alpha-1C chain-like [Strongylocentrotus purpuratus]
c39178.graph_c0	4.20081	0.828158	-	-	-	-	-
c19530.graph_c0	4.16761	0.861846	-	-	-	-	-
c15187.graph_c0	4.07731	0.897036	-	-	-	-	-
c14350.graph_c0	4.05581	0.87525	K05692|1|4e-08|56.6|ptr:746570|actin beta/gamma 1	-	-	-	gi|321449222|gb|EFX61784.1|/1.18942e-19/hypothetical protein DAPPUDRAFT_68692 [Daphnia pulex]
c24372.graph_c0	4.05434	0.852257	-	-	-	-	-
c23792.graph_c0	4.04909	0.855954	-	-	-	-	-
c10560.graph_c0	4.02082	0.879331	K09640|1|2e-169|511|api:100166365|transmembrane protease, serine 9 [EC:3.4.21.-];K01324|5|2e-37|157|mmu:16621|plasma kallikrein [EC:3.4.21.34]	-	GO:0008233//peptidase activity	-	gi|328721536|ref|XP_003247331.1|/0/PREDICTED: serine protease snake-like isoform 1 [Acyrthosiphon pisum]
c41680.graph_c0	4.02008	0.818259	-	-	-	-	-
c7879.graph_c0	4.01397	0.831222	-	-	-	-	-
c22408.graph_c0	3.94281	0.848957	-	-	-	-	gi|328704388|ref|XP_003242473.1|/1.2982e-25/PREDICTED: hypothetical protein LOC100571227 isoform 2 [Acyrthosiphon pisum]
c19304.graph_c0	3.91705	0.880421	-	-	-	-	-
c22627.graph_c0	3.90305	0.801246	-	-	-	-	-
c8693.graph_c0	3.89632	0.893177	-	-	-	-	-
c32111.graph_c0	3.871	0.800642	-	-	-	-	-
c14593.graph_c0	3.86961	0.893221	-	-	-	-	gi|197210433|gb|ACH48223.1|/5.585e-12/tumor differentially expressed protein [Haplopelma schmidti]
c13128.graph_c0	3.77032	0.839073	-	-	-	-	gi|443711904|gb|ELU05451.1|/5.88591e-20/hypothetical protein CAPTEDRAFT_61389, partial [Capitella teleta]
c16916.graph_c0	3.76726	0.870036	-	-	-	-	-
c14909.graph_c1	3.69457	0.895283	K10693|1|2e-13|77.4|dpe:Dper_GL26848|E3 ubiquitin-protein ligase MYCBP2 [EC:6.3.2.19];K01104|2|2e-06|54.3|aag:AaeL_AAEL005492|protein-tyrosine phosphatase [EC:3.1.3.48]	-	-	-	gi|328706193|ref|XP_001946617.2|/6.40484e-152/PREDICTED: clavesin-1-like [Acyrthosiphon pisum]
c32420.graph_c0	3.67434	0.834625	-	-	-	-	gi|328701480|ref|XP_003241613.1|/3.56178e-22/PREDICTED: hypothetical protein LOC100573794 [Acyrthosiphon pisum]
c24591.graph_c0	3.65665	0.830603	-	-	-	-	gi|328701524|ref|XP_003241628.1|/1.159e-10/PREDICTED: hypothetical protein LOC100568628 [Acyrthosiphon pisum]
c6733.graph_c0	3.63347	0.834345	-	-	-	-	gi|194760606|ref|XP_001962530.1|/1.5582e-29/GF15511 [Drosophila ananassae]
c24815.graph_c0	3.62065	0.821397	-	-	-	-	-
c21730.graph_c0	3.60457	0.850872	K16066|1|2e-07|55.8|api:100162592|malonic semialdehyde reductase [EC:1.1.1.-]	-	GO:0003824//catalytic activity	GO:0008152//metabolic process	gi|193676440|ref|XP_001951118.1|/4.80934e-65/PREDICTED: dehydrogenase/reductase SDR family member 11-like [Acyrthosiphon pisum]
c24019.graph_c0	3.59523	0.82726	-	-	-	-	-
c6076.graph_c0	3.41023	0.892971	K01904|1|8e-41|169|cel:ZK1127.2|4-coumarate--CoA ligase [EC:6.2.1.12];K00666|2|5e-32|140|cfa:480551|fatty-acyl-CoA synthase [EC:6.2.1.-]	-	-	-	gi|328708451|ref|XP_001951162.2|/0/PREDICTED: 4-coumarate--CoA ligase 3-like [Acyrthosiphon pisum]
c14990.graph_c0	3.35525	0.892367	K09479|1|0.0|1159|api:100162051|very long chain acyl-CoA dehydrogenase [EC:1.3.99.-]	-	GO:0050662//coenzyme binding;GO:0016627//oxidoreductase activity, acting on the CH-CH group of donors	GO:0008152//metabolic process	gi|328713184|ref|XP_001949624.2|/0/PREDICTED: very long-chain specific acyl-CoA dehydrogenase, mitochondrial-like isoform 1 [Acyrthosiphon pisum]
c30528.graph_c0	3.30335	0.80786	-	-	-	-	-
c14812.graph_c0	3.30035	0.892234	-	-	-	-	gi|193683666|ref|XP_001945233.1|/1.41124e-23/PREDICTED: hypothetical protein LOC100166712 [Acyrthosiphon pisum]
c9536.graph_c0	3.28784	0.801983	-	-	-	-	gi|328707922|ref|XP_001943866.2|/4.90629e-99/PREDICTED: hypothetical protein LOC100169242 [Acyrthosiphon pisum]
c27183.graph_c0	3.28005	0.800259	-	-	-	-	gi|328717356|ref|XP_003246181.1|/1.75283e-13/PREDICTED: hypothetical protein LOC100572866 [Acyrthosiphon pisum]
c30013.graph_c0	3.27863	0.859401	-	-	-	-	-
c7745.graph_c0	3.26342	0.872157	-	-	-	-	-
c11028.graph_c0	3.23995	0.884236	K07427|1|0.0|907|api:100166760|cytochrome P450, family 4, subfamily V	GO:0044464//cell part	-	-	gi|328708149|ref|XP_001943923.2|/0/PREDICTED: cytochrome P450 4C1-like [Acyrthosiphon pisum]
c24331.graph_c0	3.22541	0.803809	-	-	-	-	gi|328701480|ref|XP_003241613.1|/1.05638e-83/PREDICTED: hypothetical protein LOC100573794 [Acyrthosiphon pisum]
c16512.graph_c0	3.1835	0.886372	K01046|1|2e-47|190|dme:Dmel_CG7329|triacylglycerol lipase [EC:3.1.1.3];K01052|2|3e-47|189|hmg:100211176|lysosomal acid lipase/cholesteryl ester hydrolase [EC:3.1.1.13];K01066|4|2e-45|184|dme:Dmel_CG7279|esterase / lipase [EC:3.1.1.-]	-	-	-	gi|193659758|ref|XP_001947401.1|/0/PREDICTED: lipase 3-like [Acyrthosiphon pisum]
c5596.graph_c0	3.18036	0.886372	K08756|1|6e-38|157|api:100168295|fatty acid-binding protein 7, brain	-	GO:0005488//binding	GO:0051234//establishment of localization	gi|242247153|ref|NP_001156279.1|/2.92811e-66/MPA13 allergen-like [Acyrthosiphon pisum]
c14141.graph_c1	3.17335	0.888728	K12567|1|2e-145|519|mcc:703527|titin [EC:2.7.11.1]	-	-	GO:0031032//actomyosin structure organization;GO:0007525//somatic muscle development	gi|328702029|ref|XP_003241783.1|/0/PREDICTED: muscle M-line assembly protein unc-89-like [Acyrthosiphon pisum]
c5325.graph_c0	3.16944	0.885282	K03283|1|1e-42|172|api:100160289|heat shock 70kDa protein 1/8	-	-	-	gi|328726489|ref|XP_003248918.1|/6.85083e-42/PREDICTED: heat shock protein 68-like, partial [Acyrthosiphon pisum]
c17541.graph_c0	3.16577	0.877828	K10279|1|8e-09|63.2|tad:TRIADDRAFT_24633|F-box and leucine-rich repeat protein 13;K10268|2|8e-08|59.7|xtr:100491064|F-box and leucine-rich repeat protein 2/20	-	-	-	gi|193647988|ref|XP_001946146.1|/0/PREDICTED: hypothetical protein LOC100168264 [Acyrthosiphon pisum]
c332.graph_c0	3.16188	0.841415	-	-	-	-	-
c18013.graph_c0	3.13303	0.871627	-	-	-	-	-
c14838.graph_c0	3.12214	0.890113	-	-	-	-	gi|193683666|ref|XP_001945233.1|/1.12762e-31/PREDICTED: hypothetical protein LOC100166712 [Acyrthosiphon pisum]
c25876.graph_c0	3.10547	0.809318	-	-	-	-	-
c14813.graph_c0	3.10519	0.889863	-	-	-	-	gi|328700938|ref|XP_001950837.2|/2.55923e-20/PREDICTED: hypothetical protein LOC100161786 [Acyrthosiphon pisum]
c14824.graph_c0	3.10367	0.889789	-	-	-	-	gi|328718464|ref|XP_003246490.1|/8.60695e-13/PREDICTED: hypothetical protein LOC100572399 [Acyrthosiphon pisum]
c15855.graph_c0	3.08825	0.887963	K03283|1|1e-24|111|api:100167145|heat shock 70kDa protein 1/8	-	-	-	gi|193659582|ref|XP_001949661.1|/1.1161e-23/PREDICTED: heat shock protein 70 B2-like [Acyrthosiphon pisum]
c20725.graph_c0	3.07974	0.86737	-	GO:0015630//microtubule cytoskeleton;GO:0044444//cytoplasmic part	GO:0016491//oxidoreductase activity;GO:0005488//binding	GO:0008152//metabolic process	gi|328719838|ref|XP_003246876.1|/1.13606e-60/PREDICTED: hydroxysteroid dehydrogenase-like protein 2-like isoform 2 [Acyrthosiphon pisum]
c12058.graph_c0	3.07617	0.85535	K05034|1|0.0|1272|api:100161653|solute carrier family 6 (neurotransmitter transporter, GABA) member 1	GO:0016021//integral to membrane	GO:0015291//secondary active transmembrane transporter activity	GO:0006810//transport	gi|328714513|ref|XP_001943880.2|/0/PREDICTED: sodium- and chloride-dependent creatine transporter 1-like isoform 1 [Acyrthosiphon pisum]
c22018.graph_c0	3.05513	0.841621	-	-	-	-	-
c5341.graph_c0	3.03159	0.883868	-	-	-	-	-
c14705.graph_c0	3.02241	0.888198	K03283|1|0.0|1093|api:100168413|heat shock 70kDa protein 1/8	-	GO:0032559	GO:0050896//response to stimulus	gi|328700067|ref|XP_001945786.2|/0/PREDICTED: heat shock protein 70 A1-like [Acyrthosiphon pisum]
c22908.graph_c0	3.02237	0.822929	-	-	-	-	-
c11063.graph_c0	3.01398	0.888478	K07508|1|0.0|651|api:100167180|acetyl-CoA acyltransferase 2 [EC:2.3.1.16]	GO:0043231//intracellular membrane-bounded organelle;GO:0044444//cytoplasmic part;GO:0015630//microtubule cytoskeleton	GO:0016747//transferase activity, transferring acyl groups other than amino-acyl groups	GO:0009062//fatty acid catabolic process	gi|193605889|ref|XP_001950874.1|/0/PREDICTED: 3-ketoacyl-CoA thiolase, mitochondrial-like [Acyrthosiphon pisum]
c21631.graph_c0	2.97335	0.860211	-	-	-	-	-
c12972.graph_c1	2.95761	0.859268	-	-	-	-	-
c9682.graph_c0	2.95324	0.883234	K05680|1|3e-134|479|mmu:192663|ATP-binding cassette, subfamily G (WHITE), member 4	GO:0043234//protein complex;GO:0044425//membrane part	GO:0017111//nucleoside-triphosphatase activity;GO:0000166//nucleotide binding;GO:0015405	GO:0006909//phagocytosis	gi|193678845|ref|XP_001943469.1|/0/PREDICTED: ATP-binding cassette sub-family G member 4-like isoform 1 [Acyrthosiphon pisum]
c17708.graph_c0	2.91195	0.874367	-	-	-	-	-
c12227.graph_c0	2.8938	0.822723	K07936|1|3e-07|56.2|phu:Phum_PHUM095420|GTP-binding nuclear protein Ran	-	-	-	gi|328710731|ref|XP_001950326.2|/4.82106e-97/PREDICTED: protein takeout-like [Acyrthosiphon pisum]
c32077.graph_c0	2.88941	0.807786	K07375|1|9e-41|165|spu:586940|tubulin beta	GO:0032991//macromolecular complex;GO:0015630//microtubule cytoskeleton	GO:0017111//nucleoside-triphosphatase activity;GO:0032561//guanyl ribonucleotide binding	GO:0043623//cellular protein complex assembly;GO:0009207;GO:0007017//microtubule-based process	gi|328725770|ref|XP_001951158.2|/3.10625e-42/PREDICTED: tubulin beta-1 chain-like [Acyrthosiphon pisum]
c5802.graph_c0	2.88293	0.867149	K13696|1|4e-90|180|api:100162595|abhydrolase domain-containing protein 1/3	-	-	-	gi|328715418|ref|XP_001947523.2|/0/PREDICTED: abhydrolase domain-containing protein 1-like isoform 1 [Acyrthosiphon pisum]
c26775.graph_c0	2.87644	0.805871	-	-	-	-	-
c14876.graph_c0	2.87501	0.886195	K15102|1|2e-169|597|api:100167055|solute carrier family 25 (mitochondrial phosphate transporter), member 3	-	GO:0030247//polysaccharide binding;GO:0016811//hydrolase activity, acting on carbon-nitrogen (but not peptide) bonds, in linear amides	GO:0006022	gi|328712745|ref|XP_001945418.2|/0/PREDICTED: hypothetical protein LOC100160648 [Acyrthosiphon pisum]
c20485.graph_c0	2.86315	0.841504	-	-	-	-	-
c28644.graph_c0	2.85802	0.816359	-	-	-	-	gi|328720674|ref|XP_003247099.1|/1.27914e-40/PREDICTED: alpha-tubulin N-acetyltransferase-like [Acyrthosiphon pisum]
c17889.graph_c0	2.75602	0.873718	-	-	GO:0005488//binding	GO:0051234//establishment of localization	gi|449332658|gb|AGE97638.1|/1.42367e-85/odorant binding protein 8 [Aphis gossypii]
c18775.graph_c0	2.75222	0.826125	K10693|1|5e-26|119|dpe:Dper_GL26848|E3 ubiquitin-protein ligase MYCBP2 [EC:6.3.2.19];K01104|2|6e-08|58.9|oaa:100073593|protein-tyrosine phosphatase [EC:3.1.3.48]	-	-	-	gi|193693026|ref|XP_001949990.1|/4.99891e-161/PREDICTED: alpha-tocopherol transfer protein-like [Acyrthosiphon pisum]
c10573.graph_c0	2.75195	0.876989	K00680|1|5e-30|134|dme:Dmel_CG33337|[EC:2.3.1.-]	-	-	-	gi|328716783|ref|XP_001948519.2|/0/PREDICTED: nose resistant to fluoxetine protein 6-like [Acyrthosiphon pisum]
c8087.graph_c0	2.74358	0.8073	-	-	-	-	-
c6103.graph_c0	2.68408	0.847175	-	-	-	-	-
c14081.graph_c0	2.68199	0.864011	K09640|1|3e-94|346|api:100166365|transmembrane protease, serine 9 [EC:3.4.21.-];K01324|4|1e-38|161|mgp:100549617|plasma kallikrein [EC:3.4.21.34]	-	GO:0016787//hydrolase activity	-	gi|328721534|ref|XP_001944315.2|/1.14173e-93/PREDICTED: transmembrane protease serine 9-like [Acyrthosiphon pisum]
c15451.graph_c0	2.67968	0.87936	-	-	-	-	gi|350536337|ref|NP_001233050.1|/3.32769e-86/uncharacterized protein LOC100161965 [Acyrthosiphon pisum]
c35505.graph_c0	2.67515	0.809024	-	-	-	-	-
c13213.graph_c0	2.65759	0.867841	K03283|1|5e-42|137|api:100160289|heat shock 70kDa protein 1/8	-	GO:0032559	GO:0050896//response to stimulus	gi|328700067|ref|XP_001945786.2|/5.28737e-41/PREDICTED: heat shock protein 70 A1-like [Acyrthosiphon pisum]
c27796.graph_c0	2.64261	0.801997	-	-	-	-	-
c4679.graph_c0	2.60599	0.869476	-	-	-	-	gi|193690866|ref|XP_001947253.1|/1.04549e-131/PREDICTED: hypothetical protein LOC100164229 [Acyrthosiphon pisum]
c14833.graph_c0	2.56113	0.879522	K01774|1|1e-06|55.1|dme:Dmel_CG3373|[EC:4.-.-.-];K08193|2|8e-06|52.4|aag:AaeL_AAEL009753|MFS transporter, ACS family, solute carrier family 17 (sodium-dependent inorganic phosphate cotransporter), other	-	-	-	gi|328699594|ref|XP_001950806.2|/7.18332e-108/PREDICTED: hypothetical protein LOC100159939 [Acyrthosiphon pisum]
c5087.graph_c0	2.56086	0.860211	-	-	-	-	gi|350539765|ref|NP_001233076.1|/1.96325e-105/uncharacterized protein LOC100166095 [Acyrthosiphon pisum]
c16968.graph_c0	2.54973	0.8717	-	-	-	-	-
c8478.graph_c0	2.53569	0.865617	K00907|1|0.0|872|api:100163829|myosin-light-chain kinase [EC:2.7.11.18]	-	GO:0004674//protein serine/threonine kinase activity;GO:0032559	GO:0006464//cellular protein modification process	gi|328707750|ref|XP_001947806.2|/0/PREDICTED: hypothetical protein LOC100163829 isoform 1 [Acyrthosiphon pisum]
c18907.graph_c0	2.53384	0.846969	K14258|1|4e-33|143|dpe:Dper_GL10779|facilitated trehalose transporter;K08145|4|2e-30|134|bfo:BRAFLDRAFT_82927|MFS transporter, SP family, solute carrier family 2 (facilitated glucose transporter), member 8	-	-	-	gi|328706821|ref|XP_003243212.1|/0/PREDICTED: proton myo-inositol cotransporter-like [Acyrthosiphon pisum]
c23883.graph_c0	2.53165	0.802056	-	-	-	-	-
c14944.graph_c0	2.52674	0.877975	K07509|1|0.0|879|api:100167580|acetyl-CoA acyltransferase [EC:2.3.1.16]	GO:0005759//mitochondrial matrix;GO:0015630//microtubule cytoskeleton	GO:0016747//transferase activity, transferring acyl groups other than amino-acyl groups;GO:0016616//oxidoreductase activity, acting on the CH-OH group of donors, NAD or NADP as acceptor	GO:0009062//fatty acid catabolic process	gi|193652756|ref|XP_001943983.1|/0/PREDICTED: trifunctional enzyme subunit beta, mitochondrial-like [Acyrthosiphon pisum]
c38980.graph_c0	2.48993	0.825683	K07375|1|7e-35|145|cqu:CpipJ_CPIJ000407|tubulin beta	GO:0032991//macromolecular complex;GO:0015630//microtubule cytoskeleton	GO:0017111//nucleoside-triphosphatase activity;GO:0032561//guanyl ribonucleotide binding	GO:0043623//cellular protein complex assembly;GO:0009207;GO:0007017//microtubule-based process	gi|328725770|ref|XP_001951158.2|/6.65036e-37/PREDICTED: tubulin beta-1 chain-like [Acyrthosiphon pisum]
c6604.graph_c0	2.484	0.875191	K00249|1|0.0|794|api:100159764|acyl-CoA dehydrogenase [EC:1.3.99.3]	-	GO:0016627//oxidoreductase activity, acting on the CH-CH group of donors;GO:0050662//coenzyme binding;GO:0032559	GO:0008152//metabolic process	gi|193706910|ref|XP_001952123.1|/0/PREDICTED: probable medium-chain specific acyl-CoA dehydrogenase, mitochondrial-like [Acyrthosiphon pisum]
c9205.graph_c0	2.47331	0.857088	-	-	-	-	gi|328702857|ref|XP_001948498.2|/0/PREDICTED: hypothetical protein LOC100167420 [Acyrthosiphon pisum]
c15715.graph_c0	2.47023	0.8712	K00248|1|0.0|734|api:100168685|butyryl-CoA dehydrogenase [EC:1.3.8.1]	GO:0043234//protein complex	GO:0016627//oxidoreductase activity, acting on the CH-CH group of donors;GO:0050662//coenzyme binding	GO:0006352//DNA-dependent transcription, initiation;GO:0048812//neuron projection morphogenesis	gi|193713629|ref|XP_001947919.1|/0/PREDICTED: short-chain specific acyl-CoA dehydrogenase, mitochondrial-like [Acyrthosiphon pisum]
c14740.graph_c0	2.45843	0.87556	-	-	-	-	gi|240848565|ref|NP_001155701.1|/4.35467e-58/uncharacterized protein LOC100166422 precursor [Acyrthosiphon pisum]
c31139.graph_c0	2.41694	0.842977	-	-	-	-	gi|239789440|dbj|BAH71345.1|/6.59328e-29/ACYPI008783 [Acyrthosiphon pisum]
c15078.graph_c0	2.40941	0.873115	K07515|1|0.0|1358|api:100165657|enoyl-CoA hydratase / long-chain 3-hydroxyacyl-CoA dehydrogenase [EC:4.2.1.17 1.1.1.211]	GO:0015630//microtubule cytoskeleton;GO:0005759//mitochondrial matrix	GO:0005488//binding;GO:0016491//oxidoreductase activity;GO:0016836//hydro-lyase activity	GO:0009062//fatty acid catabolic process	gi|328717308|ref|XP_001949325.2|/0/PREDICTED: trifunctional enzyme subunit alpha, mitochondrial-like [Acyrthosiphon pisum]
c17876.graph_c0	2.40914	0.845216	-	-	-	-	-
c24759.graph_c0	2.40217	0.837232	-	-	-	-	-
c7639.graph_c0	2.40196	0.860653	-	-	-	-	gi|240848765|ref|NP_001155570.1|/2.62797e-59/uncharacterized protein LOC100163372 [Acyrthosiphon pisum]
c15087.graph_c0	2.37033	0.871553	K01596|1|0.0|1222|api:100160700|phosphoenolpyruvate carboxykinase (GTP) [EC:4.1.1.32]	GO:0044429//mitochondrial part	GO:0004611//phosphoenolpyruvate carboxykinase activity;GO:0017076//purine nucleotide binding	GO:0006006//glucose metabolic process	gi|193699939|ref|XP_001949386.1|/0/PREDICTED: phosphoenolpyruvate carboxykinase [GTP]-like [Acyrthosiphon pisum]
c15116.graph_c0	2.35989	0.870301	K14985|1|0.0|1030|api:100163652|cytochrome P450, family 18, subfamily A, polypeptide 1 (26-hydroxylase) [EC:1.14.-.-]	-	GO:0046872//metal ion binding;GO:0004497//monooxygenase activity	GO:0035108//limb morphogenesis;GO:0002165//instar larval or pupal development;GO:0006706//steroid catabolic process	gi|193591771|ref|XP_001947923.1|/0/PREDICTED: cytochrome P450 18a1-like [Acyrthosiphon pisum]
c20666.graph_c0	2.30698	0.813222	-	-	-	-	-
c15763.graph_c0	2.30272	0.866074	-	-	GO:0016787//hydrolase activity	-	gi|328706466|ref|XP_001947222.2|/0/PREDICTED: tubulin-specific chaperone cofactor E-like protein-like isoform 1 [Acyrthosiphon pisum]
c14336.graph_c0	2.27334	0.854879	K06068|1|0.0|382|api:100160218|novel protein kinase C [EC:2.7.11.13]	-	GO:0043169//cation binding;GO:0008289//lipid binding;GO:0004674//protein serine/threonine kinase activity;GO:0032559	GO:0006464//cellular protein modification process;GO:0007165//signal transduction	gi|328701790|ref|XP_003241708.1|/0/PREDICTED: hypothetical protein LOC100160218 isoform 2 [Acyrthosiphon pisum]
c15313.graph_c0	2.24174	0.863275	K13237|1|2e-18|94.4|acs:100561525|peroxisomal 2,4-dienoyl-CoA reductase [EC:1.3.1.34];K11163|2|3e-18|94.0|spu:592990|dehydrogenase/reductase SDR family member 1 [EC:1.1.-.-]	GO:0015630//microtubule cytoskeleton;GO:0044444//cytoplasmic part	GO:0016491//oxidoreductase activity;GO:0005488//binding	GO:0008152//metabolic process	gi|193666817|ref|XP_001950218.1|/0/PREDICTED: hydroxysteroid dehydrogenase-like protein 2-like [Acyrthosiphon pisum]
c13871.graph_c0	2.23724	0.867429	-	GO:0031674//I band	-	-	gi|242247181|ref|NP_001156347.1|/2.22295e-61/ZM-domain protein [Acyrthosiphon pisum]
c5522.graph_c0	2.21452	0.840266	-	-	-	-	gi|328705504|ref|XP_003242832.1|/0/PREDICTED: transforming growth factor-beta-induced protein ig-h3-like [Acyrthosiphon pisum]
c20964.graph_c0	2.21141	0.825904	-	-	-	-	-
c14720.graph_c0	2.20083	0.85809	K04228|1|3e-32|108|dre:100151502|arginine vasopressin receptor 2;K12375|5|1e-22|110|dre:559800|arylsulfatase I/J [EC:3.1.6.-]	-	GO:0003676//nucleic acid binding;GO:0016740//transferase activity	-	gi|270017210|gb|EFA13656.1|/5.87888e-97/hypothetical protein TcasGA2_TC016129 [Tribolium castaneum]
c17842.graph_c0	2.19781	0.829322	K00864|1|4e-102|372|ame:409261|glycerol kinase [EC:2.7.1.30]	-	-	-	gi|328707234|ref|XP_003243336.1|/0/PREDICTED: glycerol kinase-like [Acyrthosiphon pisum]
c17080.graph_c0	2.19114	0.858149	K01363|1|4e-58|226|cel:F44C4.3|cathepsin B [EC:3.4.22.1]	-	GO:0016787//hydrolase activity	-	gi|161343861|tpg|DAA06111.1|/1.6442e-154/TPA_inf: cathepsin B [Myzus persicae]
c11010.graph_c0	2.18802	0.803264	K08145|1|5e-24|112|bfo:BRAFLDRAFT_82927|MFS transporter, SP family, solute carrier family 2 (facilitated glucose transporter), member 8;K08144|5|2e-18|94.0|mmu:227659|MFS transporter, SP family, solute carrier family 2 (facilitated glucose transporter), member 6	-	-	-	gi|328712527|ref|XP_003244834.1|/1.29421e-119/PREDICTED: facilitated trehalose transporter Tret1-like [Acyrthosiphon pisum]
c29262.graph_c0	2.17863	0.81057	-	-	-	-	-
c15850.graph_c0	2.16855	0.855777	K14258|1|2e-70|268|aag:AaeL_AAEL000567|facilitated trehalose transporter	-	-	GO:0006810//transport	gi|193613328|ref|XP_001949920.1|/0/PREDICTED: facilitated trehalose transporter Tret1-like [Acyrthosiphon pisum]
c2530.graph_c0	2.16769	0.810541	-	-	-	-	-
c11382.graph_c0	2.14738	0.835921	-	-	-	-	-
c25839.graph_c0	2.1401	0.808508	-	-	-	-	-
c14952.graph_c0	2.11546	0.858959	K00006|1|0.0|641|api:100160658|glycerol-3-phosphate dehydrogenase (NAD+) [EC:1.1.1.8]	GO:0043234//protein complex;GO:0031672//A band;GO:0031674//I band	GO:0016616//oxidoreductase activity, acting on the CH-OH group of donors, NAD or NADP as acceptor;GO:0042802//identical protein binding;GO:0000166//nucleotide binding;GO:0048037//cofactor binding	GO:0008344//adult locomotory behavior;GO:0006072//glycerol-3-phosphate metabolic process;GO:0022904//respiratory electron transport chain;GO:0006639//acylglycerol metabolic process	gi|193603750|ref|XP_001945715.1|/0/PREDICTED: glycerol-3-phosphate dehydrogenase [NAD+], cytoplasmic-like isoform 1 [Acyrthosiphon pisum]
c15967.graph_c0	2.11526	0.851358	K00898|1|0.0|794|api:100166307|pyruvate dehydrogenase kinase [EC:2.7.11.2]	-	GO:0004673//protein histidine kinase activity;GO:0032559	GO:0006468//protein phosphorylation;GO:0007165//signal transduction	gi|193587142|ref|XP_001942904.1|/0/PREDICTED: Pyruvate dehydrogenase [lipoamide] kinase-like [Acyrthosiphon pisum]
c14853.graph_c0	2.11375	0.813295	-	-	-	-	-
c13625.graph_c0	2.10833	0.835317	K07963|1|0.0|1133|api:100163441|tripartite motif-containing protein 23	GO:0005764//lysosome;GO:0012505//endomembrane system	GO:0017111//nucleoside-triphosphatase activity;GO:0046872//metal ion binding;GO:0032561//guanyl ribonucleotide binding;GO:0019787//small conjugating protein ligase activity	GO:0032446//protein modification by small protein conjugation;GO:0009207	gi|193575609|ref|XP_001952583.1|/0/PREDICTED: e3 ubiquitin-protein ligase TRIM23-like [Acyrthosiphon pisum]
c11587.graph_c1	2.10325	0.859312	K00688|1|0.0|1555|api:100159778|starch phosphorylase [EC:2.4.1.1]	GO:0032991//macromolecular complex	GO:0042802//identical protein binding;GO:0004645//phosphorylase activity;GO:0048037//cofactor binding	GO:0040011//locomotion;GO:0005977//glycogen metabolic process	gi|193695249|ref|XP_001950782.1|/0/PREDICTED: glycogen phosphorylase-like isoform 2 [Acyrthosiphon pisum]
c15678.graph_c0	2.10226	0.852566	-	-	-	-	-
c12026.graph_c0	2.08914	0.803294	-	-	-	-	gi|328720769|ref|XP_001946321.2|/0/PREDICTED: hypothetical protein LOC100169101 [Acyrthosiphon pisum]
c11380.graph_c0	2.06918	0.850327	-	-	-	-	gi|350536723|ref|NP_001233070.1|/2.34207e-105/uncharacterized protein LOC100162758 [Acyrthosiphon pisum]
c12654.graph_c0	2.05115	0.804325	K14437|1|7e-06|51.6|phu:Phum_PHUM249060|chromodomain-helicase-DNA-binding protein 7 [EC:3.6.4.12]	-	-	-	gi|66820618|ref|XP_643897.1|/1.83135e-08/TMF1-like protein [Dictyostelium discoideum AX4]
c4585.graph_c0	2.04223	0.821191	-	-	-	-	-
c15394.graph_c0	2.03982	0.853951	K00311|1|0.0|1198|api:100159626|electron-transferring-flavoprotein dehydrogenase [EC:1.5.5.1]	-	GO:0016649//oxidoreductase activity, acting on the CH-NH group of donors, quinone or similar compound as acceptor	GO:0008152//metabolic process	gi|328720634|ref|XP_003247087.1|/0/PREDICTED: electron transfer flavoprotein-ubiquinone oxidoreductase, mitochondrial-like isoform 1 [Acyrthosiphon pisum]
c7433.graph_c0	2.03934	0.856381	-	-	-	-	gi|253735721|ref|NP_001156708.1|/1.31458e-154/myofilin isoform a [Acyrthosiphon pisum]
c13428.graph_c0	2.03912	0.839206	-	-	-	-	-
c18572.graph_c0	2.02092	0.830854	-	-	-	-	gi|328708040|ref|XP_003243583.1|/2.01971e-18/PREDICTED: RNA-directed DNA polymerase from mobile element jockey-like [Acyrthosiphon pisum]
c17205.graph_c0	2.01131	0.847587	-	-	-	-	-
c16090.graph_c0	2.00645	0.852816	K10052|1|6e-60|231|api:100162848|CCAAT/enhancer binding protein (C/EBP), invertebrate	-	-	-	gi|328719345|ref|XP_003246737.1|/5.11712e-59/PREDICTED: CCAAT/enhancer-binding protein-like [Acyrthosiphon pisum]
c4970.graph_c0	2.00349	0.830648	-	-	-	-	-
c9342.graph_c0	1.99833	0.85236	K00294|1|0.0|1114|api:100165747|1-pyrroline-5-carboxylate dehydrogenase [EC:1.5.1.12]	GO:0044429//mitochondrial part	GO:0016646//oxidoreductase activity, acting on the CH-NH group of donors, NAD or NADP as acceptor	GO:0006560//proline metabolic process	gi|328698360|ref|XP_001952392.2|/0/PREDICTED: delta-1-pyrroline-5-carboxylate dehydrogenase, mitochondrial-like [Acyrthosiphon pisum]
c16763.graph_c0	1.99818	0.840031	-	-	-	-	-
c6180.graph_c0	1.97891	0.845658	K15085|1|3e-150|532|api:100164226|solute carrier family 25, member 42	GO:0016020//membrane	-	GO:0006810//transport	gi|328711845|ref|XP_001945330.2|/1.51159e-163/PREDICTED: solute carrier family 25 member 42-like isoform 1 [Acyrthosiphon pisum]
c13697.graph_c3	1.96982	0.832224	K11810|1|1e-18|96.7|bfo:BRAFLDRAFT_210112|MFS transporter, MCP family, solute carrier family 16 (monocarboxylic acid transporters), member 12;K08184|2|2e-18|95.9|ssc:100158241|MFS transporter, MCP family, solute carrier family 16 (monocarboxylic acid transporters), member 7	-	-	-	gi|193716147|ref|XP_001944889.1|/6.25153e-144/PREDICTED: monocarboxylate transporter 1-like [Acyrthosiphon pisum]
c8862.graph_c0	1.96896	0.842167	K04533|1|3e-60|234|dsi:Dsim_GD21379|huntingtin;K05643|3|1e-22|109|api:100159790|ATP-binding cassette, subfamily A (ABC1), member 3;K05648|5|2e-22|108|api:100165910|ATP-binding cassette, subfamily A (ABC1), member 5	-	GO:0016787//hydrolase activity	-	gi|193664711|ref|XP_001950287.1|/0/PREDICTED: ABC transporter G family member 23-like isoform 1 [Acyrthosiphon pisum]
c4896.graph_c0	1.95839	0.839441	-	-	-	-	-
c14505.graph_c0	1.95587	0.846247	-	-	-	-	gi|328699278|ref|XP_003240889.1|/3.01404e-46/PREDICTED: hypothetical protein LOC100575275 [Acyrthosiphon pisum]
c10114.graph_c0	1.95517	0.851609	K02599|1|2e-25|118|dre:30718|Notch	-	-	-	gi|328700379|ref|XP_001944803.2|/0/PREDICTED: neurogenic locus notch homolog protein 1-like [Acyrthosiphon pisum]
c11916.graph_c0	1.95421	0.847985	-	-	-	-	gi|328702330|ref|XP_001950850.2|/3.24844e-135/PREDICTED: methylmalonic aciduria and homocystinuria type D protein, mitochondrial-like [Acyrthosiphon pisum]
c15470.graph_c0	1.95135	0.84937	K01294|1|0.0|890|api:100572410|carboxypeptidase E [EC:3.4.17.10]	-	GO:0046872//metal ion binding;GO:0008237//metallopeptidase activity;GO:0008238//exopeptidase activity	-	gi|328697846|ref|XP_003240457.1|/0/PREDICTED: carboxypeptidase E-like [Acyrthosiphon pisum]
c8522.graph_c0	1.94375	0.844568	-	-	-	-	gi|193624656|ref|XP_001952660.1|/4.48514e-149/PREDICTED: sine oculis-binding protein homolog [Acyrthosiphon pisum]
c9180.graph_c0	1.94298	0.850445	K00026|1|5e-179|628|api:100145825|malate dehydrogenase [EC:1.1.1.37]	GO:0043231//intracellular membrane-bounded organelle	GO:0016615//malate dehydrogenase activity	GO:0009060//aerobic respiration;GO:0005975//carbohydrate metabolic process;GO:0043648//dicarboxylic acid metabolic process	gi|187111146|ref|NP_001119675.1|/3.76826e-178/mitochondrial malate dehydrogenase [Acyrthosiphon pisum]
c8445.graph_c0	1.93907	0.851152	-	-	-	-	gi|288558744|ref|NP_001165735.1|/3.07129e-58/RR1 cuticle protein 11 precursor [Acyrthosiphon pisum]
c10383.graph_c0	1.93405	0.837689	-	-	-	-	gi|328702795|ref|XP_001942700.2|/0/PREDICTED: protein yellow-like [Acyrthosiphon pisum]
c10149.graph_c0	1.91468	0.815829	-	-	-	-	gi|328709554|ref|XP_003243994.1|/6.04173e-12/PREDICTED: hypothetical protein LOC100160072 [Acyrthosiphon pisum]
c11791.graph_c0	1.8993	0.841106	K01081|1|0.0|660|dme:Dmel_CG11883|5'-nucleotidase [EC:3.1.3.5]	-	GO:0016787//hydrolase activity	-	gi|328706049|ref|XP_003242982.1|/0/PREDICTED: trifunctional nucleotide phosphoesterase protein YfkN-like isoform 2 [Acyrthosiphon pisum]
c16406.graph_c0	1.89285	0.835435	-	-	-	-	gi|328704141|ref|XP_003242415.1|/0/PREDICTED: hypothetical protein LOC100572493 [Acyrthosiphon pisum]
c8314.graph_c0	1.87132	0.819261	-	-	-	-	-
c15312.graph_c0	1.87052	0.846026	K12483|1|0.0|1067|api:100166389|EH domain-containing protein 1;K12476|3|0.0|854|ame:413012|EH domain-containing protein 3	-	GO:0046872//metal ion binding;GO:0032561//guanyl ribonucleotide binding;GO:0017111//nucleoside-triphosphatase activity	GO:0009207	gi|193624744|ref|XP_001951167.1|/0/PREDICTED: EH domain-containing protein 1-like [Acyrthosiphon pisum]
c21816.graph_c0	1.86959	0.807536	-	-	-	-	-
c17177.graph_c0	1.86862	0.837644	-	-	-	-	-
c5513.graph_c0	1.86562	0.836584	-	-	-	-	gi|328719945|ref|XP_003246906.1|/3.1546e-10/PREDICTED: hypothetical protein LOC100573780 isoform 2 [Acyrthosiphon pisum]
c4966.graph_c0	1.85931	0.84414	K10641|1|3e-09|63.9|hmg:100215458|E3 ubiquitin-protein ligase LRSAM1 [EC:6.3.2.19];K01090|2|3e-09|63.9|bta:533130|protein phosphatase [EC:3.1.3.16];K05401|3|5e-09|63.2|mgp:100549004|toll-like receptor 3;K10130|4|6e-09|62.8|mgp:100546092|leucine-rich repeats and death domain-containing protein	-	-	-	gi|193666948|ref|XP_001943937.1|/2.51157e-97/PREDICTED: protein phosphatase PHLPP-like protein-like [Acyrthosiphon pisum]
c8037.graph_c0	1.85157	0.802071	-	-	-	-	-
c11029.graph_c0	1.84453	0.839559	K00939|1|1e-65|250|aag:AaeL_AAEL000629|adenylate kinase [EC:2.7.4.3];K00944|4|2e-63|243|xla:414511|nucleoside-triphosphate--adenylate kinase [EC:2.7.4.10]	GO:0044429//mitochondrial part	GO:0016776//phosphotransferase activity, phosphate group as acceptor;GO:0032555;GO:0005515//protein binding;GO:0019205//nucleobase-containing compound kinase activity	GO:0006796//phosphate-containing compound metabolic process;GO:0006754//ATP biosynthetic process;GO:0007599//hemostasis	gi|193678909|ref|XP_001950078.1|/1.0853e-113/PREDICTED: GTP:AMP phosphotransferase, mitochondrial-like [Acyrthosiphon pisum]
c15142.graph_c0	1.83372	0.845392	K03522|1|2e-173|609|api:100164191|electron transfer flavoprotein alpha subunit	GO:0044429//mitochondrial part	GO:0050662//coenzyme binding	GO:0001700//embryonic development via the syncytial blastoderm;GO:0060541//respiratory system development;GO:0048598//embryonic morphogenesis;GO:0007439//ectodermal digestive tract development;GO:0006091//generation of precursor metabolites and energy	gi|193595390|ref|XP_001946991.1|/1.54279e-172/PREDICTED: electron transfer flavoprotein subunit alpha, mitochondrial-like [Acyrthosiphon pisum]
c15899.graph_c0	1.82854	0.839397	K01063|1|2e-86|320|tca:658208|juvenile-hormone esterase [EC:3.1.1.59]	-	-	-	gi|193579936|ref|XP_001950765.1|/0/PREDICTED: venom carboxylesterase-6-like [Acyrthosiphon pisum]
c4281.graph_c0	1.82223	0.841887	-	-	-	-	gi|193662009|ref|XP_001950884.1|/1.07083e-117/PREDICTED: protein CREG2-like [Acyrthosiphon pisum]
c15030.graph_c0	1.81376	0.843934	K12657|1|0.0|1426|api:100159277|delta-1-pyrroline-5-carboxylate synthetase [EC:2.7.2.11 1.2.1.41]	GO:0019866//organelle inner membrane;GO:0044444//cytoplasmic part	GO:0016620//oxidoreductase activity, acting on the aldehyde or oxo group of donors, NAD or NADP as acceptor;GO:0016774//phosphotransferase activity, carboxyl group as acceptor	GO:0006560//proline metabolic process	gi|193657053|ref|XP_001947489.1|/0/PREDICTED: delta-1-pyrroline-5-carboxylate synthase-like isoform 1 [Acyrthosiphon pisum]
c14550.graph_c0	1.8105	0.828158	K06068|1|7e-11|70.9|bfo:BRAFLDRAFT_275928|novel protein kinase C [EC:2.7.11.13]	-	-	-	gi|328712224|ref|XP_001943165.2|/0/PREDICTED: hypothetical protein LOC100163038 [Acyrthosiphon pisum]
c15748.graph_c0	1.80737	0.837851	K01953|1|0.0|1006|api:100160265|asparagine synthase (glutamine-hydrolysing) [EC:6.3.5.4]	-	-	GO:0006520//cellular amino acid metabolic process	gi|193716253|ref|XP_001943429.1|/0/PREDICTED: asparagine synthetase [glutamine-hydrolyzing]-like [Acyrthosiphon pisum]
c10972.graph_c0	1.79811	0.842446	K10693|1|3e-22|107|dpe:Dper_GL26848|E3 ubiquitin-protein ligase MYCBP2 [EC:6.3.2.19]	-	-	-	gi|193636468|ref|XP_001945548.1|/3.55136e-150/PREDICTED: alpha-tocopherol transfer protein-like [Acyrthosiphon pisum]
c15045.graph_c0	1.79144	0.842093	-	-	-	-	gi|193584656|ref|XP_001948851.1|/4.85172e-138/PREDICTED: hypothetical protein LOC100161568 [Acyrthosiphon pisum]
c15449.graph_c0	1.7874	0.817361	-	-	-	-	gi|225711690|gb|ACO11691.1|/1.19838e-09/ORF91 [Caligus rogercresseyi]
c17287.graph_c0	1.78159	0.826125	K09429|1|5e-143|508|api:100166054|E74-like factor 3/5	GO:0043231//intracellular membrane-bounded organelle	GO:0003677//DNA binding;GO:0001071//nucleic acid binding transcription factor activity	GO:0006351//transcription, DNA-dependent	gi|328708427|ref|XP_001948083.2|/1.03766e-142/PREDICTED: protein c-ets-1-A-like [Acyrthosiphon pisum]
c15496.graph_c0	1.77501	0.835538	-	-	-	-	-
c10595.graph_c0	1.74154	0.826066	K01175|1|2e-63|244|hsa:670|[EC:3.1.-.-];K10572|3|1e-20|102|aga:AgaP_AGAP008700|inositol-pentakisphosphate 2-kinase [EC:2.7.1.158]	-	-	-	gi|328696814|ref|XP_001947430.2|/1.3923e-134/PREDICTED: valacyclovir hydrolase-like [Acyrthosiphon pisum]
c11600.graph_c0	1.73943	0.82807	-	-	-	-	gi|328696743|ref|XP_001949762.2|/4.14731e-174/PREDICTED: lipid storage droplets surface-binding protein 1-like isoform 1 [Acyrthosiphon pisum]
c11675.graph_c0	1.72345	0.830883	K01014|1|1e-49|198|dme:Dmel_CG16733|aryl sulfotransferase [EC:2.8.2.1];K01016|2|1e-46|188|dpo:Dpse_GA14114|estrone sulfotransferase [EC:2.8.2.4];K01025|4|3e-38|160|xtr:779590|[EC:2.8.2.-]	-	-	-	gi|193580236|ref|XP_001949676.1|/1.02601e-141/PREDICTED: amine sulfotransferase-like [Acyrthosiphon pisum]
c8370.graph_c0	1.72082	0.834669	-	-	GO:0005198//structural molecule activity	-	gi|288558744|ref|NP_001165735.1|/1.15414e-48/RR1 cuticle protein 11 precursor [Acyrthosiphon pisum]
c13697.graph_c1	1.72019	0.811395	K08184|1|3e-35|149|bfo:BRAFLDRAFT_90403|MFS transporter, MCP family, solute carrier family 16 (monocarboxylic acid transporters), member 7;K11810|2|6e-34|145|bfo:BRAFLDRAFT_210112|MFS transporter, MCP family, solute carrier family 16 (monocarboxylic acid transporters), member 12;K08189|3|1e-33|144|pon:100449351|MFS transporter, MCP family, solute carrier family 16 (monocarboxylic acid transporter…	-	-	GO:0006810//transport	gi|193716147|ref|XP_001944889.1|/4.65561e-132/PREDICTED: monocarboxylate transporter 1-like [Acyrthosiphon pisum]
c8965.graph_c0	1.71878	0.819909	-	-	-	-	gi|328704141|ref|XP_003242415.1|/2.13004e-139/PREDICTED: hypothetical protein LOC100572493 [Acyrthosiphon pisum]
c11201.graph_c0	1.70938	0.819173	-	-	-	-	gi|193591795|ref|XP_001948424.1|/4.24699e-67/PREDICTED: hypothetical protein LOC100164948 [Acyrthosiphon pisum]
c16732.graph_c0	1.70789	0.816006	-	-	-	-	gi|193594310|ref|XP_001945101.1|/1.45141e-137/PREDICTED: hypothetical protein LOC100165045 isoform 1 [Acyrthosiphon pisum]
c15134.graph_c0	1.70703	0.831885	K00030|1|0.0|743|api:100162792|isocitrate dehydrogenase (NAD+) [EC:1.1.1.41]	-	GO:0004448//isocitrate dehydrogenase activity;GO:0046872//metal ion binding;GO:0000166//nucleotide binding	GO:0009060//aerobic respiration	gi|193587197|ref|XP_001949717.1|/0/PREDICTED: isocitrate dehydrogenase [NAD] subunit gamma, mitochondrial-like [Acyrthosiphon pisum]
c15766.graph_c0	1.70412	0.825227	K03544|1|0.0|841|api:100163883|ATP-dependent Clp protease ATP-binding subunit ClpX	GO:0019866//organelle inner membrane;GO:0005759//mitochondrial matrix	GO:0017111//nucleoside-triphosphatase activity;GO:0032559	GO:0019538//protein metabolic process	gi|328707305|ref|XP_003243358.1|/0/PREDICTED: ATP-dependent Clp protease ATP-binding subunit clpX-like, mitochondrial-like isoform 2 [Acyrthosiphon pisum]
c15037.graph_c0	1.70261	0.833093	-	-	-	-	gi|193584658|ref|XP_001948884.1|/4.84251e-80/PREDICTED: hypothetical protein LOC100159527 [Acyrthosiphon pisum]
c8925.graph_c0	1.69831	0.823813	K01046|1|1e-66|255|dme:Dmel_CG8093|triacylglycerol lipase [EC:3.1.1.3];K01066|2|2e-65|251|dme:Dmel_CG7279|esterase / lipase [EC:3.1.1.-];K14452|3|1e-63|246|pon:100441090|gastric triacylglycerol lipase [EC:3.1.1.3];K01052|5|3e-62|241|hmg:100211176|lysosomal acid lipase/cholesteryl ester hydrolase [EC:3.1.1.13]	-	-	-	gi|328719666|ref|XP_003246825.1|/0/PREDICTED: lipase 3-like isoform 1 [Acyrthosiphon pisum]
c4134.graph_c0	1.69293	0.805901	-	-	-	-	-
c6990.graph_c0	1.69014	0.806033	-	-	-	-	-
c8908.graph_c0	1.68662	0.820145	-	-	-	-	-
c17081.graph_c0	1.66368	0.815682	-	-	-	-	-
c11002.graph_c0	1.65394	0.823562	K14416|1|1e-08|62.8|dan:Dana_GF24953|elongation factor 1 alpha-like protein;K03267|2|3e-08|61.6|hmg:100199809|peptide chain release factor subunit 3	-	GO:0000166//nucleotide binding	-	gi|193648016|ref|XP_001947939.1|/0/PREDICTED: GTP-binding protein 2-like [Acyrthosiphon pisum]
c13492.graph_c1	1.64962	0.827289	K00850|1|0.0|1539|api:100160659|6-phosphofructokinase [EC:2.7.1.11]	GO:0043231//intracellular membrane-bounded organelle;GO:0043234//protein complex;GO:0005694//chromosome	GO:0003676//nucleic acid binding;GO:0008443//phosphofructokinase activity;GO:0032559	GO:0006007//glucose catabolic process;GO:0016568//chromatin modification;GO:0006796//phosphate-containing compound metabolic process	gi|328700027|ref|XP_003241125.1|/0/PREDICTED: 6-phosphofructokinase-like isoform 3 [Acyrthosiphon pisum]
c4591.graph_c0	1.64563	0.803014	-	-	-	-	-
c11679.graph_c0	1.64386	0.80814	-	-	-	-	gi|328707870|ref|XP_003243528.1|/0/PREDICTED: RB1-inducible coiled-coil protein 1-like [Acyrthosiphon pisum]
c11541.graph_c0	1.64227	0.816183	-	-	-	-	-
c4479.graph_c0	1.63568	0.824122	-	-	-	-	gi|242247461|ref|NP_001156140.1|/6.14698e-31/uncharacterized protein LOC100162290 precursor [Acyrthosiphon pisum]
c17381.graph_c0	1.63348	0.822649	-	-	-	-	-
c11596.graph_c0	1.63128	0.830721	-	-	-	-	gi|71041132|gb|AAZ20449.1|/4.23473e-25/tentative cuticle protein [Myzus persicae]
c7817.graph_c0	1.62938	0.815711	K14696|1|0.0|1003|api:100161100|solute carrier family 30 (zinc transporter), member 9	GO:0044464//cell part	GO:0015075//ion transmembrane transporter activity;GO:0005488//binding	GO:0006811//ion transport	gi|193608379|ref|XP_001943211.1|/0/PREDICTED: zinc transporter 9-like isoform 1 [Acyrthosiphon pisum]
c14963.graph_c0	1.61768	0.824873	K02272|1|7e-30|130|api:100302484|cytochrome c oxidase subunit 7c	-	-	-	gi|254281286|ref|NP_001156834.1|/4.88004e-29/cytochrome c oxidase subunit VIIc [Acyrthosiphon pisum]
c12404.graph_c0	1.60972	0.804119	K00939|1|1e-27|121|ptr:453145|adenylate kinase [EC:2.7.4.3];K11447|2|2e-18|70.1|ptr:449579|histone demethylase [EC:1.14.11.-];K00591|4|1e-13|75.1|ptr:472079|hexaprenyldihydroxybenzoate methyltransferase [EC:2.1.1.114];K01875|5|5e-12|69.7|ptr:457085|seryl-tRNA synthetase [EC:6.1.1.11]	GO:0043231//intracellular membrane-bounded organelle;GO:0044427//chromosomal part	GO:0043565//sequence-specific DNA binding;GO:0005515//protein binding	GO:0043388//positive regulation of DNA binding;GO:0051276//chromosome organization;GO:0000087//M phase of mitotic cell cycle;GO:0032501//multicellular organismal process;GO:0006351//transcription, DNA-dependent;GO:0010741//negative regulation of intracellular protein kinase cascade	gi|390459029|ref|XP_003732219.1|/9.35141e-31/PREDICTED: uncharacterized protein LOC100896524 [Callithrix jacchus]
c14183.graph_c0	1.6096	0.80132	K13856|1|0.0|839|spu:587119|solute carrier family 4 (anion exchanger), member 3;K13855|2|0.0|806|gga:395809|solute carrier family 4 (anion exchanger), member 2	GO:0016020//membrane	GO:0008509//anion transmembrane transporter activity	GO:0006810//transport	gi|328713745|ref|XP_003245170.1|/0/PREDICTED: anion exchange protein 3-like isoform 2 [Acyrthosiphon pisum]
c11108.graph_c0	1.60757	0.811071	-	-	-	-	-
c17265.graph_c0	1.60362	0.807168	K14997|1|0.0|796|api:100163073|solute carrier family 38 (sodium-coupled neutral amino acid transporter), member 11	-	-	-	gi|328711310|ref|XP_001949037.2|/0/PREDICTED: putative sodium-coupled neutral amino acid transporter 11-like [Acyrthosiphon pisum]
c17893.graph_c0	1.59824	0.805312	K03900|1|1e-20|103|acs:100560975|von Willebrand factor;K15463|3|5e-18|94.7|dsi:Dsim_GD24420|tRNA A64-2'-O-ribosylphosphate transferase [EC:2.4.2.-];K10955|4|4e-16|88.2|gga:100857128|intestinal mucin-2	-	-	-	gi|328720096|ref|XP_001942615.2|/0/PREDICTED: hypothetical protein LOC100165697 [Acyrthosiphon pisum]
c7306.graph_c0	1.59472	0.821927	K03521|1|4e-94|345|tca:658807|electron transfer flavoprotein beta subunit	GO:0015630//microtubule cytoskeleton;GO:0044444//cytoplasmic part	-	GO:0006091//generation of precursor metabolites and energy	gi|357630902|gb|EHJ78721.1|/4.27961e-99/electron-transfer-flavoprotein beta polypeptide [Danaus plexippus]
c14972.graph_c0	1.59036	0.822016	-	-	-	-	gi|328713066|ref|XP_001947666.2|/1.43737e-158/PREDICTED: 27 kDa hemolymph protein-like [Acyrthosiphon pisum]
c11520.graph_c0	1.58503	0.82262	-	-	-	-	gi|328700015|ref|XP_001952052.2|/4.82104e-63/PREDICTED: hypothetical protein LOC100162393 [Acyrthosiphon pisum]
c15851.graph_c0	1.58038	0.816124	K13238|1|8e-147|520|api:100166810|3,2-trans-enoyl-CoA isomerase, mitochondrial [EC:5.3.3.8]	-	GO:0003824//catalytic activity	-	gi|326368299|ref|NP_001191928.1|/6.41184e-146/3,2-trans-enoyl-CoA isomerase, mitochondrial-like [Acyrthosiphon pisum]
c9818.graph_c0	1.5571	0.817361	K12483|1|2e-45|185|dan:Dana_GF17118|EH domain-containing protein 1	-	-	-	gi|328717427|ref|XP_001952603.2|/0/PREDICTED: hypothetical protein LOC100160121 [Acyrthosiphon pisum]
c15807.graph_c0	1.55325	0.81334	K08129|1|2e-11|72.0|mgp:100544323|nyctalopin;K10168|5|8e-10|67.0|dre:403138|toll-like recepto 5	-	-	-	gi|328715773|ref|XP_003245723.1|/0/PREDICTED: hypothetical protein LOC100570959 [Acyrthosiphon pisum]
c15186.graph_c0	1.5366	0.819953	K15310|1|2e-12|75.5|tca:655048|tumor protein p53-inducible nuclear protein 1	-	-	-	gi|193594354|ref|XP_001942682.1|/0/PREDICTED: hypothetical protein LOC100168271 [Acyrthosiphon pisum]
c16525.graph_c0	1.53604	0.802086	-	-	-	-	gi|328700776|ref|XP_003241380.1|/5.94306e-54/PREDICTED: hypothetical protein LOC100573316 [Acyrthosiphon pisum]
c15602.graph_c0	1.53542	0.813929	-	-	-	-	gi|193575671|ref|XP_001948681.1|/1.04059e-75/PREDICTED: hypothetical protein LOC100159791 [Acyrthosiphon pisum]
c14795.graph_c0	1.53073	0.816949	K08738|1|8e-54|210|api:100144895|cytochrome c	GO:0044425//membrane part;GO:0044429//mitochondrial part	GO:0009055//electron carrier activity;GO:0005506//iron ion binding	GO:0000737//DNA catabolic process, endonucleolytic;GO:0006091//generation of precursor metabolites and energy;GO:0051234//establishment of localization	gi|187131234|ref|NP_001119631.1|/6.54898e-53/cytochrome c-like protein [Acyrthosiphon pisum]
c13744.graph_c0	1.5134	0.806741	K07189|1|6e-99|362|api:100159795|protein phosphatase 1, regulatory (inhibitor) subunit 3	-	-	-	gi|328724495|ref|XP_001949154.2|/1.27293e-141/PREDICTED: protein phosphatase 1 regulatory subunit 3B-like [Acyrthosiphon pisum]
c15995.graph_c0	1.51029	0.80213	-	-	-	-	gi|57791228|gb|AAW56444.1|/3.16184e-142/PR-5-like protein [Toxoptera citricida]
c6459.graph_c0	1.50863	0.809259	K00030|1|2e-125|450|tca:662783|isocitrate dehydrogenase (NAD+) [EC:1.1.1.41]	GO:0043231//intracellular membrane-bounded organelle;GO:0015630//microtubule cytoskeleton	GO:0005488//binding;GO:0016616//oxidoreductase activity, acting on the CH-OH group of donors, NAD or NADP as acceptor	GO:0009060//aerobic respiration	gi|189241141|ref|XP_973953.2|/1.39366e-124/PREDICTED: similar to CG6439 CG6439-PA [Tribolium castaneum]
c4517.graph_c0	1.50301	0.808376	K14286|1|0.0|858|api:100165269|alanine-glyoxylate aminotransferase 2-like [EC:2.6.1.-]	-	GO:0048037//cofactor binding;GO:0008483//transaminase activity	-	gi|328705293|ref|XP_003242757.1|/0/PREDICTED: alanine--glyoxylate aminotransferase 2-like isoform 2 [Acyrthosiphon pisum]
c14928.graph_c0	1.49708	0.810202	K01803|1|3e-136|485|api:100165804|triosephosphate isomerase (TIM) [EC:5.3.1.1]	-	GO:0016861//intramolecular oxidoreductase activity, interconverting aldoses and ketoses	GO:0006631//fatty acid metabolic process;GO:0006007//glucose catabolic process	gi|240849137|ref|NP_001155676.1|/2.2705e-135/triosephosphate isomerase-like [Acyrthosiphon pisum]
c15986.graph_c0	1.48584	0.805253	-	-	-	-	gi|193624774|ref|XP_001944677.1|/0/PREDICTED: hypothetical protein LOC100166230 [Acyrthosiphon pisum]
c15263.graph_c0	1.48298	0.808449	-	GO:0030136//clathrin-coated vesicle	GO:0030250//guanylate cyclase activator activity;GO:0046872//metal ion binding	GO:0006810//transport;GO:0048741//skeletal muscle fiber development;GO:0050804//regulation of synaptic transmission	gi|328702594|ref|XP_003241944.1|/1.56363e-26/PREDICTED: frequenin-1-like [Acyrthosiphon pisum]
c15140.graph_c0	1.47812	0.808258	K00693|1|0.0|1122|api:100166026|glycogen(starch) synthase [EC:2.4.1.11]	-	GO:0035251//UDP-glucosyltransferase activity	GO:0005977//glycogen metabolic process	gi|328703807|ref|XP_001950201.2|/0/PREDICTED: putative glycogen [starch] synthase-like [Acyrthosiphon pisum]
c5104.graph_c0	1.47403	0.802793	-	-	-	-	-
c7211.graph_c0	1.4714	0.801614	-	-	-	-	gi|193690681|ref|XP_001948873.1|/0/PREDICTED: hypothetical protein LOC100159263 [Acyrthosiphon pisum]
c5445.graph_c0	1.46679	0.803794	K01046|1|5e-98|359|dme:Dmel_CG5966|triacylglycerol lipase [EC:3.1.1.3];K14073|2|2e-82|308|bfo:BRAFLDRAFT_156038|pancreatic triacylglycerol lipase [EC:3.1.1.3];K14075|3|1e-79|298|mmu:18947|pancreatic lipase-related protein 2 [EC:3.1.1.3];K14074|4|6e-79|296|oaa:100081072|pancreatic lipase-related protein 1 [EC:3.1.1.3]	-	GO:0003824//catalytic activity	-	gi|328704872|ref|XP_001946842.2|/0/PREDICTED: pancreatic lipase-related protein 2-like [Acyrthosiphon pisum]
c15392.graph_c0	1.46671	0.806299	K00108|1|2e-124|447|dme:Dmel_CG9518|choline dehydrogenase [EC:1.1.99.1]	-	-	-	gi|328705618|ref|XP_003242859.1|/0/PREDICTED: glucose dehydrogenase [acceptor]-like [Acyrthosiphon pisum]
c15569.graph_c0	1.46076	0.803574	K01187|1|8e-128|458|dme:Dmel_CG11909|alpha-glucosidase [EC:3.2.1.20];K05546|2|3e-23|111|smm:Smp_018760|alpha 1,3-glucosidase [EC:3.2.1.84];K12317|4|1e-21|106|rno:24382|neutral alpha-glucosidase C [EC:3.2.1.20]	-	-	-	gi|328705721|ref|XP_001952674.2|/0/PREDICTED: uncharacterized family 31 glucosidase KIAA1161-like [Acyrthosiphon pisum]
c5554.graph_c0	1.45063	0.800215	K10350|1|0.0|1445|api:100159739|Zyg-11 protein homolog	-	-	-	gi|193575715|ref|XP_001949645.1|/0/PREDICTED: protein zer-1 homolog [Acyrthosiphon pisum]
c4909.graph_c0	1.45047	0.801865	K01897|1|0.0|1281|api:100159821|long-chain acyl-CoA synthetase [EC:6.2.1.3]	-	GO:0015645//fatty acid ligase activity	-	gi|193624896|ref|XP_001949298.1|/0/PREDICTED: long-chain-fatty-acid--CoA ligase 1-like [Acyrthosiphon pisum]
c6291.graph_c0	1.44994	0.808037	K00030|1|0.0|709|api:100161204|isocitrate dehydrogenase (NAD+) [EC:1.1.1.41]	GO:0043231//intracellular membrane-bounded organelle;GO:0044444//cytoplasmic part;GO:0015630//microtubule cytoskeleton	GO:0046872//metal ion binding;GO:0004448//isocitrate dehydrogenase activity;GO:0000166//nucleotide binding	GO:0009060//aerobic respiration	gi|193594238|ref|XP_001951769.1|/0/PREDICTED: probable isocitrate dehydrogenase [NAD] subunit alpha, mitochondrial-like [Acyrthosiphon pisum]
c7874.graph_c0	1.44261	0.808773	K11321|1|7e-12|71.6|tca:661106|bromodomain-containing protein 8	-	-	-	gi|77415624|emb|CAJ01481.1|/1.55629e-63/hypothetical protein [Toxoptera citricida]
c7917.graph_c0	1.44245	0.806387	K00022|1|2e-161|568|api:100169569|3-hydroxyacyl-CoA dehydrogenase [EC:1.1.1.35]	-	GO:0051287//NAD binding;GO:0016616//oxidoreductase activity, acting on the CH-OH group of donors, NAD or NADP as acceptor	GO:0032787//monocarboxylic acid metabolic process	gi|241896891|ref|NP_001155916.1|/1.80017e-160/L-3-hydroxyacyl-Coenzyme A dehydrogenase [Acyrthosiphon pisum]
c8046.graph_c0	1.43715	0.808361	-	-	-	-	gi|350539325|ref|NP_001232925.1|/3.86421e-13/uncharacterized protein LOC100160152 [Acyrthosiphon pisum]
c4411.graph_c0	1.41538	0.800834	K00626|1|0.0|737|api:100162752|acetyl-CoA C-acetyltransferase [EC:2.3.1.9]	GO:0019866//organelle inner membrane;GO:0044429//mitochondrial part	GO:0042802//identical protein binding;GO:0043169//cation binding;GO:0048037//cofactor binding;GO:0016453	GO:0051259//protein oligomerization	gi|328701395|ref|XP_001947313.2|/0/PREDICTED: acetyl-CoA acetyltransferase B, mitochondrial-like [Acyrthosiphon pisum]
c14390.graph_c0	1.40334	0.80378	-	-	-	-	gi|328725467|ref|XP_001944283.2|/2.40162e-18/PREDICTED: titin-like [Acyrthosiphon pisum]
c14736.graph_c2	1.40228	0.805474	-	-	-	-	gi|133916482|emb|CAM36311.1|/6.53506e-07/hypothetical protein [Thermobia domestica]
c15057.graph_c0	1.39761	0.801187	K01900|1|0.0|711|api:100168788|succinyl-CoA synthetase beta subunit [EC:6.2.1.4 6.2.1.5]	-	GO:0003824//catalytic activity	-	gi|328724202|ref|XP_001942971.2|/0/PREDICTED: succinyl-CoA ligase [ADP-forming] subunit beta, mitochondrial-like [Acyrthosiphon pisum]

## Sheet: Table S3
Table S3. Highly expressed transcripts in apterous adults of Toxoptera citricida.
GeneID	log2Ratio(Apterous/Alate)	Probability	KEGG Orthology	GO Component	GO Function	GO Process	Blast nr
c13910.graph_c0	-1.39451	0.801644	-	-	-	-	gi|350534766|ref|NP_001232968.1|/4.0138e-36/uncharacterized protein LOC100570671 precursor [Acyrthosiphon pisum]
c13444.graph_c0	-1.44653	0.809436	-	-	-	-	-
c14628.graph_c0	-1.45714	0.811086	-	-	GO:0005198//structural molecule activity	-	gi|197209830|ref|NP_001127758.1|/4.93057e-41/cuticular protein precursor [Acyrthosiphon pisum]
c14752.graph_c0	-1.4707	0.811601	-	-	-	-	gi|240849399|ref|NP_001155786.1|/3.06694e-48/RR1 cuticle protein 1 precursor [Acyrthosiphon pisum]
c14981.graph_c0	-1.47773	0.811277	-	-	-	-	-
c16890.graph_c0	-1.5516	0.804722	K11653|1|3e-07|56.6|dpe:Dper_GL12242|AT-rich interactive domain-containing protein 1;K11651|3|5e-07|55.8|dpo:Dpse_GA26137|SWI/SNF-related matrix-associated actin-dependent regulator of chromatin subfamily E, member 1	-	-	-	gi|239792801|dbj|BAH72699.1|/1.83692e-78/ACYPI002562 [Acyrthosiphon pisum]
c15453.graph_c0	-1.55264	0.812338	K13278|1|0.0|1118|api:100164179|60kDa lysophospholipase [EC:3.1.1.5 3.1.1.47 3.5.1.1]	-	-	-	gi|328718046|ref|XP_001946124.2|/0/PREDICTED: l-asparaginase-like [Acyrthosiphon pisum]
c14583.graph_c1	-1.57386	0.822899	-	-	-	-	gi|193620175|ref|XP_001944564.1|/7.90589e-73/PREDICTED: hypothetical protein LOC100167736 [Acyrthosiphon pisum]
c16567.graph_c0	-1.57877	0.804988	-	-	GO:0005198//structural molecule activity	-	gi|274324157|ref|NP_001162107.1|/1.39234e-47/cuticle protein-like precursor [Acyrthosiphon pisum]
c16676.graph_c0	-1.60315	0.800112	K00681|1|0.0|1029|api:100166617|gamma-glutamyltranspeptidase [EC:2.3.2.2]	-	-	-	gi|328719414|ref|XP_001947868.2|/0/PREDICTED: gamma-glutamyltranspeptidase 1-like [Acyrthosiphon pisum]
c16373.graph_c0	-1.60842	0.809304	K00825|1|8e-170|597|api:100569638|kynurenine/2-aminoadipate aminotransferase [EC:2.6.1.7 2.6.1.39]	-	GO:0016769//transferase activity, transferring nitrogenous groups	-	gi|328723898|ref|XP_003247972.1|/6.86981e-169/PREDICTED: kynurenine/alpha-aminoadipate aminotransferase, mitochondrial-like [Acyrthosiphon pisum]
c15125.graph_c0	-1.64054	0.82723	-	-	-	-	gi|449332676|gb|AGE97647.1|/2.90591e-72/chemosensory protein 8 [Aphis gossypii]
c15368.graph_c0	-1.65341	0.825536	K15734|1|2e-41|171|tca:661003|all-trans-retinol dehydrogenase (NAD+) [EC:1.1.1.105]	GO:0044444//cytoplasmic part	-	-	gi|328707668|ref|XP_001952321.2|/1.43635e-161/PREDICTED: estradiol 17-beta-dehydrogenase 11-like [Acyrthosiphon pisum]
c5683.graph_c0	-1.66167	0.815122	K01369|1|2e-58|227|bfo:BRAFLDRAFT_280591|legumain [EC:3.4.22.34]	GO:0005737//cytoplasm;GO:0043231//intracellular membrane-bounded organelle	GO:0004175//endopeptidase activity	GO:0019538//protein metabolic process	gi|255652970|ref|NP_001157400.1|/1.87553e-152/legumain-like precursor [Acyrthosiphon pisum]
c5364.graph_c0	-1.70009	0.83349	-	-	-	-	gi|328698898|ref|XP_003240762.1|/4.32028e-25/PREDICTED: hypothetical protein LOC100575713 [Acyrthosiphon pisum]
c15462.graph_c0	-1.71057	0.821073	-	-	-	-	gi|328721453|ref|XP_001943844.2|/0/PREDICTED: hypothetical protein LOC100169432 [Acyrthosiphon pisum]
c15009.graph_c0	-1.71286	0.830633	-	-	-	-	gi|328706168|ref|XP_001949093.2|/1.05038e-34/PREDICTED: hypothetical protein LOC100168836 [Acyrthosiphon pisum]
c15959.graph_c0	-1.72484	0.824122	-	-	-	-	gi|193713677|ref|XP_001951312.1|/2.52983e-107/PREDICTED: hypothetical protein LOC100159745 [Acyrthosiphon pisum]
c15085.graph_c1	-1.74173	0.833343	K15308|1|6e-21|102|mdo:100014361|tristetraprolin	GO:0043231//intracellular membrane-bounded organelle	GO:0046914//transition metal ion binding	GO:0035194//posttranscriptional gene silencing by RNA	gi|328704267|ref|XP_001944657.2|/3.25649e-66/PREDICTED: hypothetical protein LOC100162438 [Acyrthosiphon pisum]
c15080.graph_c0	-1.75708	0.828084	-	-	-	-	-
c16420.graph_c0	-1.76317	0.819688	-	-	GO:0003676//nucleic acid binding;GO:0046914//transition metal ion binding	-	gi|328704530|ref|XP_003242523.1|/1.67626e-93/PREDICTED: nanos homolog 2 [Acyrthosiphon pisum]
c15800.graph_c0	-1.79097	0.834345	K00657|1|2e-09|64.7|tca:662606|diamine N-acetyltransferase [EC:2.3.1.57]	-	-	-	gi|193624726|ref|XP_001949754.1|/2.25672e-67/PREDICTED: hypothetical protein LOC100162337 [Acyrthosiphon pisum]
c14856.graph_c0	-1.80988	0.846158	-	-	-	-	gi|328701530|ref|XP_003241630.1|/5.46614e-15/PREDICTED: hypothetical protein LOC100568915 [Acyrthosiphon pisum]
c15223.graph_c0	-1.8174	0.840222	K00680|1|9e-37|156|dme:Dmel_CG33337|[EC:2.3.1.-]	-	-	-	gi|328719891|ref|XP_001952229.2|/0/PREDICTED: nose resistant to fluoxetine protein 6-like, partial [Acyrthosiphon pisum]
c13327.graph_c2	-1.84145	0.804634	K00665|1|0.0|742|phu:Phum_PHUM565830|fatty acid synthase, animal type [EC:2.3.1.85]	-	GO:0005488//binding;GO:0016491//oxidoreductase activity;GO:0016297//acyl-[acyl-carrier-protein] hydrolase activity	GO:0008152//metabolic process	gi|328705168|ref|XP_001945287.2|/0/PREDICTED: fatty acid synthase-like [Acyrthosiphon pisum]
c9994.graph_c0	-1.84162	0.840856	-	-	-	-	gi|239790736|dbj|BAH71910.1|/1.86839e-55/ACYPI004226 [Acyrthosiphon pisum]
c7772.graph_c0	-1.84555	0.840576	-	-	-	-	gi|328707610|ref|XP_003243445.1|/1.68519e-06/PREDICTED: hypothetical protein LOC100574390 [Acyrthosiphon pisum]
c5076.graph_c0	-1.85161	0.819836	K00699|1|4e-91|336|api:100160380|glucuronosyltransferase [EC:2.4.1.17]	-	-	-	gi|328721715|ref|XP_001943837.2|/0/PREDICTED: UDP-glucuronosyltransferase 2B15-like [Acyrthosiphon pisum]
c15011.graph_c0	-1.85591	0.847676	-	-	GO:0005198//structural molecule activity	-	gi|240849581|ref|NP_001155622.1|/5.63615e-20/cuticular protein 10 precursor [Acyrthosiphon pisum]
c18183.graph_c0	-1.90464	0.800775	K01415|1|2e-07|55.8|phu:Phum_PHUM135440|endothelin-converting enzyme [EC:3.4.24.71];K08635|2|7e-07|53.9|aml:100473810|membrane metallo-endopeptidase-like 1	-	-	-	gi|193693010|ref|XP_001950596.1|/5.9707e-38/PREDICTED: membrane metallo-endopeptidase-like 1-like [Acyrthosiphon pisum]
c5256.graph_c0	-1.9155	0.814989	K14610|1|8e-58|225|api:100166960|solute carrier family 19 (thiamine transporter), member 2/3	-	-	-	gi|328696914|ref|XP_003240178.1|/0/PREDICTED: thiamine transporter 1-like [Acyrthosiphon pisum]
c15097.graph_c0	-1.919	0.842726	-	-	-	-	gi|193598903|ref|XP_001952605.1|/1.64854e-74/PREDICTED: hypothetical protein LOC100164709 [Acyrthosiphon pisum]
c13931.graph_c0	-1.93199	0.8499	-	-	-	-	-
c7783.graph_c0	-1.95295	0.852374	-	-	GO:0042302//structural constituent of cuticle	-	gi|288558727|ref|NP_001165727.1|/6.92822e-41/cuticular protein 68 precursor [Acyrthosiphon pisum]
c14620.graph_c0	-1.95677	0.840693	K01077|1|0.0|845|api:100160260|alkaline phosphatase [EC:3.1.3.1]	-	GO:0016787//hydrolase activity	-	gi|328720217|ref|XP_001943259.2|/0/PREDICTED: membrane-bound alkaline phosphatase-like [Acyrthosiphon pisum]
c16518.graph_c0	-1.9604	0.837585	K06627|1|1e-15|85.1|hmg:100206919|cyclin A	-	-	-	gi|328700925|ref|XP_001944280.2|/1.80734e-161/PREDICTED: cyclin-J-like [Acyrthosiphon pisum]
c7775.graph_c0	-1.98507	0.827952	K09640|1|2e-56|220|phu:Phum_PHUM472640|transmembrane protease, serine 9 [EC:3.4.21.-];K09633|3|3e-45|183|xla:779110|transmembrane protease, serine 2;K01324|4|9e-45|181|pon:100172926|plasma kallikrein [EC:3.4.21.34]	-	GO:0070011//peptidase activity, acting on L-amino acid peptides	-	gi|193610620|ref|XP_001943273.1|/0/PREDICTED: serine proteinase stubble-like [Acyrthosiphon pisum]
c4821.graph_c0	-2.00687	0.84442	-	-	-	-	gi|328710351|ref|XP_003244235.1|/7.37615e-55/PREDICTED: hypothetical protein LOC100573101 [Acyrthosiphon pisum]
c7762.graph_c0	-2.01491	0.854658	-	-	GO:0005198//structural molecule activity	-	gi|288558725|ref|NP_001165726.1|/3.79891e-30/cuticular protein 62 precursor [Acyrthosiphon pisum]
c11711.graph_c0	-2.06917	0.805267	-	-	-	-	-
c15980.graph_c0	-2.07648	0.835214	K01187|1|1e-122|441|api:100159394|alpha-glucosidase [EC:3.2.1.20]	-	-	-	gi|328702371|ref|XP_001950056.2|/0/PREDICTED: maltase 1-like [Acyrthosiphon pisum]
c15128.graph_c0	-2.12475	0.859666	-	-	-	-	gi|242247481|ref|NP_001156135.1|/6.16555e-06/uncharacterized protein LOC100162036 precursor [Acyrthosiphon pisum]
c4046.graph_c1	-2.14155	0.857265	K05692|1|7e-25|112|api:100166065|actin beta/gamma 1	GO:0043232	GO:0032559	-	gi|193584797|ref|XP_001948128.1|/6.52508e-24/PREDICTED: actin-42A-like isoform 1 [Acyrthosiphon pisum]
c11464.graph_c0	-2.15137	0.82125	K10352|1|2e-06|55.1|cin:100176037|myosin heavy chain	-	-	-	gi|193632023|ref|XP_001945381.1|/0/PREDICTED: trichoplein keratin filament-binding protein-like isoform 1 [Acyrthosiphon pisum]
c17246.graph_c0	-2.16147	0.832268	-	-	-	-	-
c16289.graph_c0	-2.16468	0.848604	K01363|1|1e-67|257|dre:406645|cathepsin B [EC:3.4.22.1]	GO:0000323//lytic vacuole;GO:0044459//plasma membrane part;GO:0009986//cell surface;GO:0044421//extracellular region part	GO:0004175//endopeptidase activity;GO:0005515//protein binding	GO:0044248//cellular catabolic process;GO:0009725//response to hormone stimulus;GO:0010243//response to organic nitrogen;GO:0009746;GO:0010941//regulation of cell death;GO:0019538//protein metabolic process;GO:0014706//striated muscle tissue development;GO:0034097//response to cytokine stimulus;GO:0006950//response to stress;GO:0009605//response to external stimulus	gi|187105118|ref|NP_001119619.1|/1.08988e-148/cathepsin B-5880 precursor [Acyrthosiphon pisum]
c5603.graph_c0	-2.16539	0.854378	K10693|1|2e-10|67.0|dpe:Dper_GL26848|E3 ubiquitin-protein ligase MYCBP2 [EC:6.3.2.19];K01104|2|8e-06|52.0|phu:Phum_PHUM243230|protein-tyrosine phosphatase [EC:3.1.3.48]	-	-	-	gi|328708741|ref|XP_003243789.1|/2.09325e-165/PREDICTED: retinaldehyde-binding protein 1-like [Acyrthosiphon pisum]
c13078.graph_c0	-2.18971	0.855836	-	-	-	-	-
c5904.graph_c0	-2.19337	0.808965	-	-	-	-	gi|193657012|ref|XP_001942563.1|/2.28843e-147/PREDICTED: hypothetical protein LOC100166127 [Acyrthosiphon pisum]
c4046.graph_c0	-2.23767	0.867252	K05692|1|3e-53|206|api:100166065|actin beta/gamma 1	GO:0043232	GO:0032559	-	gi|328707799|ref|XP_003243507.1|/2.52834e-52/PREDICTED: actin-42A-like [Acyrthosiphon pisum]
c14583.graph_c0	-2.25096	0.868239	-	-	-	-	gi|328720474|ref|XP_001948126.2|/1.25198e-161/PREDICTED: hypothetical protein LOC100162620 [Acyrthosiphon pisum]
c15439.graph_c0	-2.25538	0.858708	-	-	-	-	gi|239789659|dbj|BAH71440.1|/6.74985e-06/ACYPI006045 [Acyrthosiphon pisum]
c12623.graph_c0	-2.26925	0.839633	K14073|1|5e-32|139|aag:AaeL_AAEL012654|pancreatic triacylglycerol lipase [EC:3.1.1.3];K01046|5|3e-30|133|xla:398975|triacylglycerol lipase [EC:3.1.1.3]	-	-	-	gi|328717537|ref|XP_001947862.2|/8.31288e-90/PREDICTED: pancreatic triacylglycerol lipase-like [Acyrthosiphon pisum]
c29542.graph_c0	-2.29065	0.81661	K03231|1|1e-36|151|xla:494720|elongation factor 1-alpha	GO:0044424//intracellular part	GO:0017111//nucleoside-triphosphatase activity;GO:0008135//translation factor activity, nucleic acid binding;GO:0032561//guanyl ribonucleotide binding	GO:0006412//translation;GO:0009207	gi|294861418|gb|ADF45306.1|/2.47954e-36/elongation factor 1-alpha [Bovichtus variegatus]
c7679.graph_c1	-2.3104	0.869565	K05692|1|7e-61|231|api:100166065|actin beta/gamma 1	GO:0043232	GO:0032559	-	gi|345452608|gb|AEN94509.1|/7.21421e-60/actin [Stygamoeba regulata]
c16629.graph_c0	-2.31221	0.84744	K00431|1|7e-55|216|bfo:BRAFLDRAFT_67515|thyroid peroxidase [EC:1.11.1.8];K14971|2|3e-54|214|dwi:Dwil_GK22572|nuclear receptor coactivator 6;K00430|3|1e-52|208|cel:F09F3.5|peroxidase [EC:1.11.1.7];K12550|5|4e-52|206|ecb:100056877|lactoperoxidase [EC:1.11.1.7]	-	-	-	gi|328722617|ref|XP_003247617.1|/3.18792e-180/PREDICTED: hypothetical protein LOC100569403 [Acyrthosiphon pisum]
c17088.graph_c0	-2.31679	0.83268	K01077|1|5e-42|169|api:100160260|alkaline phosphatase [EC:3.1.3.1]	-	GO:0016787//hydrolase activity	-	gi|359801941|gb|AEV66508.1|/1.02003e-45/alkaline phosphatase 4, partial [Aphis glycines]
c15632.graph_c0	-2.35426	0.858119	K01363|1|4e-59|229|mdo:100032681|cathepsin B [EC:3.4.22.1]	-	GO:0004175//endopeptidase activity	GO:0019538//protein metabolic process	gi|201023319|ref|NP_001128401.1|/1.93345e-170/cathepsin B-10270 precursor [Acyrthosiphon pisum]
c15376.graph_c0	-2.38757	0.866663	K01580|1|0.0|1051|api:100169332|glutamate decarboxylase [EC:4.1.1.15]	-	GO:0016831//carboxy-lyase activity;GO:0048037//cofactor binding	GO:0008652//cellular amino acid biosynthetic process;GO:0007444//imaginal disc development;GO:0007610//behavior;GO:0006208//pyrimidine nucleobase catabolic process	gi|193596571|ref|XP_001950847.1|/0/PREDICTED: glutamate decarboxylase-like protein 1-like [Acyrthosiphon pisum]
c4951.graph_c0	-2.41059	0.841533	-	-	-	-	gi|328717943|ref|XP_003246343.1|/7.50078e-36/PREDICTED: hypothetical protein LOC100573276 [Acyrthosiphon pisum]
c19448.graph_c0	-2.41964	0.840178	-	-	-	-	gi|240849107|ref|NP_001155418.1|/3.33593e-51/cuticular protein-like precursor [Acyrthosiphon pisum]
c5563.graph_c0	-2.42076	0.854407	-	-	-	-	gi|350535062|ref|NP_001232983.1|/3.90815e-77/uncharacterized protein LOC100160326 precursor [Acyrthosiphon pisum]
c8714.graph_c0	-2.42173	0.87472	-	-	-	-	-
c7679.graph_c0	-2.43015	0.874514	K05692|1|4e-67|253|api:100166065|actin beta/gamma 1	GO:0043232	GO:0032559	-	gi|328707799|ref|XP_003243507.1|/2.68369e-66/PREDICTED: actin-42A-like [Acyrthosiphon pisum]
c8869.graph_c0	-2.50799	0.876105	-	-	-	-	gi|328716015|ref|XP_003245810.1|/1.97388e-09/PREDICTED: hypothetical protein LOC100575796 [Acyrthosiphon pisum]
c5821.graph_c0	-2.51604	0.858355	-	-	-	-	gi|328696710|ref|XP_001942766.2|/8.29156e-35/PREDICTED: hypothetical protein LOC100168167 [Acyrthosiphon pisum]
c6778.graph_c0	-2.54275	0.866648	-	-	-	-	gi|196014641|ref|XP_002117179.1|/2.17161e-29/conserved hypothetical protein [Trichoplax adhaerens]
c15535.graph_c0	-2.55143	0.875088	-	-	-	-	-
c9506.graph_c0	-2.55465	0.875118	-	-	-	-	gi|328720628|ref|XP_001948451.2|/2.96776e-37/PREDICTED: hypothetical protein LOC100169049 [Acyrthosiphon pisum]
c17814.graph_c0	-2.59063	0.850136	-	-	-	-	gi|193638876|ref|XP_001943096.1|/4.38507e-34/PREDICTED: hypothetical protein LOC100168961 [Acyrthosiphon pisum]
c15362.graph_c0	-2.59774	0.878049	-	-	GO:0005198//structural molecule activity	-	gi|240848949|ref|NP_001155703.1|/7.95431e-22/cuticular protein 11 precursor [Acyrthosiphon pisum]
c15288.graph_c0	-2.60673	0.875795	K10693|1|3e-17|90.5|dpe:Dper_GL26848|E3 ubiquitin-protein ligase MYCBP2 [EC:6.3.2.19];K01104|2|2e-06|54.7|dya:Dyak_GE15440|protein-tyrosine phosphatase [EC:3.1.3.48]	-	-	-	gi|328721870|ref|XP_001942553.2|/3.9044e-164/PREDICTED: alpha-tocopherol transfer protein-like [Acyrthosiphon pisum]
c37699.graph_c0	-2.6232	0.842225	-	-	-	-	gi|328709723|ref|XP_003244052.1|/1.2642e-30/PREDICTED: hypothetical protein LOC100575051 isoform 2 [Acyrthosiphon pisum]
c15185.graph_c0	-2.63058	0.87774	K00799|1|4e-83|308|api:100168850|glutathione S-transferase [EC:2.5.1.18];K01830|2|3e-70|265|api:100160859|prostaglandin-H2 D-isomerase [EC:5.3.99.2]	-	GO:0003824//catalytic activity	-	gi|239790102|dbj|BAH71635.1|/2.24841e-87/ACYPI000794 [Acyrthosiphon pisum]
c17414.graph_c0	-2.63604	0.869992	-	-	-	-	-
c15558.graph_c0	-2.67445	0.880377	K02927|1|3e-60|231|bmy:Bm1_54210|large subunit ribosomal protein L40e	GO:0030529//ribonucleoprotein complex	GO:0005198//structural molecule activity	GO:0010467//gene expression;GO:0002164//larval development	gi|170595239|ref|XP_001902301.1|/2.00342e-59/ubiquitin-like protein [Brugia malayi]
c18344.graph_c0	-2.6758	0.826391	-	-	-	-	-
c8072.graph_c1	-2.73736	0.879949	-	-	-	-	gi|328713850|ref|XP_003245192.1|/1.03607e-34/PREDICTED: hypothetical protein LOC100166574 [Acyrthosiphon pisum]
c15086.graph_c0	-2.78586	0.884486	-	-	-	-	gi|328711536|ref|XP_003244564.1|/1.38384e-43/PREDICTED: hypothetical protein LOC100569225 [Acyrthosiphon pisum]
c7667.graph_c0	-2.79173	0.884766	-	-	GO:0005198//structural molecule activity	-	gi|71041136|gb|AAZ20451.1|/5.8286e-49/RR1 cuticle protein 2 [Myzus persicae]
c8072.graph_c0	-2.8177	0.880833	K15191|1|3e-16|87.4|dre:334956|La-related protein 7	GO:0044424//intracellular part	GO:0003676//nucleic acid binding;GO:0004672//protein kinase activity;GO:0000166//nucleotide binding	GO:0044260;GO:0044238//primary metabolic process	gi|328713850|ref|XP_003245192.1|/0/PREDICTED: hypothetical protein LOC100166574 [Acyrthosiphon pisum]
c14948.graph_c0	-2.82644	0.884413	K13356|1|1e-177|624|api:100159797|fatty acyl-CoA reductase [EC:1.2.1.-]	-	-	-	gi|328720030|ref|XP_001944359.2|/0/PREDICTED: putative fatty acyl-CoA reductase CG5065-like [Acyrthosiphon pisum]
c4355.graph_c0	-2.82791	0.878815	-	-	-	-	-
c9695.graph_c0	-2.83252	0.821574	K14206|1|2e-173|610|api:100164171|solute carrier family 15 (oligopeptide transporter), member 1	-	-	-	gi|328700162|ref|XP_003241166.1|/0/PREDICTED: peptide transporter family 1-like isoform 2 [Acyrthosiphon pisum]
c15830.graph_c0	-2.84036	0.884928	-	-	-	-	gi|239789434|dbj|BAH71342.1|/2.9116e-08/ACYPI002889 [Acyrthosiphon pisum]
c11262.graph_c0	-2.88631	0.824535	K05692|1|7e-50|196|phu:Phum_PHUM268330|actin beta/gamma 1	GO:0043232	GO:0032559	-	gi|260401142|gb|ACX37099.1|/1.71463e-49/beta actin [Polyrhachis vicina]
c16171.graph_c0	-2.92807	0.859769	K01363|1|2e-55|217|dre:406645|cathepsin B [EC:3.4.22.1]	-	-	-	gi|201023321|ref|NP_001128402.1|/5.97272e-143/cathepsin B-1874 precursor [Acyrthosiphon pisum]
c15687.graph_c0	-2.97773	0.877578	K10249|1|5e-50|199|api:100163970|elongation of very long chain fatty acids protein 4	-	-	GO:0007051//spindle organization;GO:0033206//cytokinesis after meiosis;GO:0000912//assembly of actomyosin apparatus involved in cell cycle cytokinesis	gi|193676359|ref|XP_001952377.1|/1.52448e-146/PREDICTED: elongation of very long chain fatty acids protein 4-like [Acyrthosiphon pisum]
c18023.graph_c0	-3.08682	0.82533	K11661|1|1e-06|55.1|aml:100479005|helicase SRCAP [EC:3.6.4.-];K04376|2|1e-06|54.7|ecb:100050315|ETS domain-containing protein Elk-4;K04989|4|8e-06|52.0|rno:100364048|polycystin 1L3;K10955|5|8e-06|52.0|hsa:4583|intestinal mucin-2	-	-	-	gi|328707022|ref|XP_003243272.1|/3.53445e-62/PREDICTED: hypothetical protein LOC100572210 [Acyrthosiphon pisum]
c15264.graph_c0	-3.12085	0.889347	-	-	GO:0005198//structural molecule activity	-	gi|193669342|ref|XP_001947860.1|/9.00978e-84/PREDICTED: hypothetical protein LOC100167758 [Acyrthosiphon pisum]
c5960.graph_c0	-3.17003	0.850032	-	-	-	-	-
c16263.graph_c0	-3.26117	0.879478	-	-	-	-	-
c7705.graph_c0	-3.44882	0.883558	-	-	-	-	gi|340717312|ref|XP_003397128.1|/2.2472e-08/PREDICTED: hypothetical protein LOC100643810 [Bombus terrestris]
c17974.graph_c0	-3.49811	0.847882	-	-	-	-	gi|193638876|ref|XP_001943096.1|/2.26657e-29/PREDICTED: hypothetical protein LOC100168961 [Acyrthosiphon pisum]
c8916.graph_c0	-3.50814	0.887535	-	-	-	-	gi|321449222|gb|EFX61784.1|/3.96481e-16/hypothetical protein DAPPUDRAFT_68692 [Daphnia pulex]
c10096.graph_c1	-3.51448	0.892087	-	-	-	-	-
c15552.graph_c0	-3.51902	0.873483	-	-	-	-	gi|328696599|ref|XP_001946297.2|/1.88725e-07/PREDICTED: lactase-phlorizin hydrolase-like [Acyrthosiphon pisum]
c9721.graph_c1	-3.53304	0.884147	-	-	-	-	-
c10096.graph_c0	-3.54764	0.893825	-	-	-	-	gi|242247297|ref|NP_001156192.1|/1.97838e-09/uncharacterized protein LOC100164574 precursor [Acyrthosiphon pisum]
c13393.graph_c0	-3.63076	0.860623	K08635|1|4e-124|446|aga:AgaP_AGAP009791|membrane metallo-endopeptidase-like 1	-	-	-	gi|193693010|ref|XP_001950596.1|/0/PREDICTED: membrane metallo-endopeptidase-like 1-like [Acyrthosiphon pisum]
c13545.graph_c0	-3.68717	0.891807	K08770|1|2e-31|135|bmy:Bm1_27905|ubiquitin C;K02927|5|4e-31|134|ptr:735674|large subunit ribosomal protein L40e	-	-	-	gi|393912430|gb|EJD76734.1|/1.7704e-30/polyubiquitin, variant 2 [Loa loa]
c5713.graph_c0	-3.76586	0.857707	-	-	-	-	gi|328700433|ref|XP_003241255.1|/1.18427e-74/PREDICTED: hypothetical protein LOC100569748 [Acyrthosiphon pisum]
c13956.graph_c0	-3.88509	0.897154	K07936|1|2e-08|61.2|phu:Phum_PHUM095420|GTP-binding nuclear protein Ran	-	-	-	gi|193636635|ref|XP_001950829.1|/2.04243e-120/PREDICTED: protein takeout-like [Acyrthosiphon pisum]
c12136.graph_c0	-3.91097	0.881555	-	-	-	-	gi|240848875|ref|NP_001155643.1|/1.69776e-08/uncharacterized protein LOC100164752 precursor [Acyrthosiphon pisum]
c14323.graph_c0	-3.92346	0.88073	K08770|1|2e-65|248|nvi:100115399|ubiquitin C	-	-	GO:0002164//larval development	gi|307206691|gb|EFN84646.1|/1.06732e-64/Ubiquitin [Harpegnathos saltator]
c9721.graph_c0	-4.12587	0.897905	-	-	GO:0042302//structural constituent of cuticle	-	gi|193643417|ref|XP_001942558.1|/2.39039e-30/PREDICTED: hypothetical protein LOC100159282 [Acyrthosiphon pisum]
c19647.graph_c0	-4.14402	0.842461	-	-	-	-	-
c4267.graph_c1	-4.76654	0.841769	K00681|1|5e-114|410|api:100168687|gamma-glutamyltranspeptidase [EC:2.3.2.2]	-	-	-	gi|193700100|ref|XP_001947819.1|/4.07423e-113/PREDICTED: gamma-glutamyltranspeptidase 1-like isoform 3 [Acyrthosiphon pisum]
c12592.graph_c1	-4.79514	0.803426	-	-	-	-	-
c6165.graph_c0	-5.16606	0.899555	-	-	-	-	gi|240848875|ref|NP_001155643.1|/7.20784e-07/uncharacterized protein LOC100164752 precursor [Acyrthosiphon pisum]
c4267.graph_c0	-5.32945	0.851992	K00681|1|2e-140|499|api:100168687|gamma-glutamyltranspeptidase [EC:2.3.2.2]	-	-	-	gi|193700100|ref|XP_001947819.1|/1.5106e-139/PREDICTED: gamma-glutamyltranspeptidase 1-like isoform 3 [Acyrthosiphon pisum]
c14937.graph_c0	-5.41413	0.935173	-	-	-	-	gi|350539249|ref|NP_001232937.1|/3.62838e-44/uncharacterized protein LOC100571908 precursor [Acyrthosiphon pisum]
c2196.graph_c0	-5.77707	0.852183	-	-	-	-	-
c26382.graph_c0	-6.10871	0.810173	-	-	-	-	gi|256077696|ref|XP_002575137.1|/1.67113e-08/hypothetical protein [Schistosoma mansoni]
c8051.graph_c0	-6.44776	0.896079	-	-	-	-	-
c7707.graph_c0	-6.60774	0.81605	K14819|1|1e-103|377|nvi:100121251|dual specificity phosphatase 12 [EC:3.1.3.16 3.1.3.48];K11727|2|1e-99|363|dre:559803|SWI/SNF-related matrix-associated actin-dependent regulator of chromatin subfamily A member 1 [EC:3.6.4.-]	GO:0000775//chromosome, centromeric region	GO:0005488//binding	GO:0044260;GO:0090304;GO:0048523//negative regulation of cellular process;GO:0016568//chromatin modification;GO:0040029//regulation of gene expression, epigenetic;GO:0032501//multicellular organismal process	gi|167522321|ref|XP_001745498.1|/2.14534e-124/hypothetical protein [Monosiga brevicollis MX1]
c27361.graph_c0	-6.81006	0.977271	-	-	-	-	-
c12765.graph_c0	-6.90764	0.935953	-	-	-	-	-
c23980.graph_c0	-7.20552	0.886313	K15015|1|2e-30|134|cin:100183976|solute carrier family 32 (vesicular inhibitory amino acid transporter)	-	-	-	gi|470291831|ref|XP_004343481.1|/1.01136e-41/predicted protein [Capsaspora owczarzaki ATCC 30864]
c6411.graph_c0	-7.29352	0.967579	K05692|1|1e-86|318|api:100166065|actin beta/gamma 1	GO:0043232	GO:0032559	-	gi|432875501|ref|XP_004072873.1|/6.79302e-86/PREDICTED: actin, cytoplasmic 1-like [Oryzias latipes]
c10993.graph_c0	-7.52246	0.930724	-	-	-	-	gi|470289055|ref|XP_004342754.1|/4.50385e-30/hypothetical protein CAOG_08153 [Capsaspora owczarzaki ATCC 30864]
c13844.graph_c0	-7.68757	0.959006	K00252|1|4e-163|575|cin:100184635|glutaryl-CoA dehydrogenase [EC:1.3.99.7]	GO:0019866//organelle inner membrane;GO:0044429//mitochondrial part	GO:0003995//acyl-CoA dehydrogenase activity;GO:0050662//coenzyme binding	GO:0008152//metabolic process	gi|198423810|ref|XP_002130227.1|/2.95987e-162/PREDICTED: glutaryl-CoA dehydrogenase, mitochondrial [Ciona intestinalis]
c11159.graph_c0	-7.80493	0.959389	K03065|1|0.0|662|nvi:100115023|26S proteasome regulatory subunit T5	GO:0043231//intracellular membrane-bounded organelle;GO:0043234//protein complex;GO:0044444//cytoplasmic part	GO:0016462//pyrophosphatase activity;GO:0032559	GO:0043161//proteasomal ubiquitin-dependent protein catabolic process;GO:0051439//regulation of ubiquitin-protein ligase activity involved in mitotic cell cycle;GO:0001701//in utero embryonic development	gi|307190289|gb|EFN74381.1|/0/26S protease regulatory subunit 6A [Camponotus floridanus]
c15669.graph_c0	-7.86524	0.985226	K02979|1|1e-16|85.1|ecb:100060851|small subunit ribosomal protein S28e	GO:0015935//small ribosomal subunit	GO:0005488//binding;GO:0005198//structural molecule activity;GO:0003824//catalytic activity	GO:0006412//translation;GO:0019080;GO:0031016//pancreas development;GO:0042254//ribosome biogenesis	gi|221220918|gb|ACM09120.1|/2.63493e-17/40S ribosomal protein S28 [Salmo salar]
c14721.graph_c0	-7.98342	0.953143	K11262|1|0.0|944|dre:559403|acetyl-CoA carboxylase / biotin carboxylase [EC:6.4.1.2 6.3.4.14]	GO:0043231//intracellular membrane-bounded organelle;GO:0044444//cytoplasmic part	GO:0019842//vitamin binding;GO:0016421//CoA carboxylase activity;GO:0032559	GO:0006631//fatty acid metabolic process;GO:0051260//protein homooligomerization;GO:0019538//protein metabolic process;GO:0006732//coenzyme metabolic process;GO:0048871//multicellular organismal homeostasis;GO:0010033//response to organic substance	gi|323367206|gb|ADX43925.1|/0/acetyl-CoA carboxylase alpha [Ctenopharyngodon idella]
c41313.graph_c0	-8.05828	0.800701	K14168|1|7e-40|162|bfo:BRAFLDRAFT_127518|cytoplasmic tRNA 2-thiolation protein 1 [EC:2.7.7.-]	GO:0044444//cytoplasmic part	GO:0003723//RNA binding;GO:0003824//catalytic activity;GO:0032559	GO:0002097	gi|167519993|ref|XP_001744336.1|/2.39318e-39/hypothetical protein [Monosiga brevicollis MX1]
c25156.graph_c0	-8.05893	0.800701	K10750|1|2e-09|62.8|spu:584359|chromatin assembly factor 1 subunit A	-	-	-	gi|390358569|ref|XP_789313.2|/1.45839e-08/PREDICTED: uncharacterized protein LOC584359 [Strongylocentrotus purpuratus]
c36376.graph_c0	-8.05917	0.800701	-	-	-	-	-
c27581.graph_c0	-8.05968	0.800701	K04420|1|3e-13|73.6|cin:100174992|mitogen-activated protein kinase kinase kinase 2 [EC:2.7.11.25];K04416|3|7e-13|72.4|xtr:100490504|mitogen-activated protein kinase kinase kinase 1 [EC:2.7.11.25]	-	GO:0016740//transferase activity	-	gi|330818794|ref|XP_003291523.1|/1.17223e-17/hypothetical protein DICPUDRAFT_49896 [Dictyostelium purpureum]
c31918.graph_c0	-8.06016	0.800701	K15305|1|4e-37|152|dre:447912|vacuole morphology and inheritance protein 14	GO:0043231//intracellular membrane-bounded organelle	-	-	gi|470453956|ref|XP_004340791.1|/2.08252e-38/hypothetical protein ACA1_040440 [Acanthamoeba castellanii str. Neff]
c11786.graph_c0	-8.06095	0.800701	-	-	-	-	-
c8600.graph_c0	-8.06108	0.800701	-	-	-	-	-
c27039.graph_c0	-8.06126	0.800701	K15304|1|8e-08|57.0|nvi:100123960|Ran-binding protein 3	-	-	-	gi|156537614|ref|XP_001607745.1|/5.79418e-07/PREDICTED: hypothetical protein LOC100123960 isoform 1 [Nasonia vitripennis]
c33208.graph_c0	-8.06205	0.800701	K08052|1|4e-36|149|nvi:100118811|neurofibromin 1	-	-	-	gi|470326346|ref|XP_004364674.1|/5.67756e-36/neurofibromatosis 1 [Capsaspora owczarzaki ATCC 30864]
c29470.graph_c0	-8.06227	0.800701	-	-	-	-	-
c27244.graph_c0	-8.06266	0.800701	K11824|1|2e-88|325|mcc:720875|AP-2 complex subunit alpha	GO:0030128//clathrin coat of endocytic vesicle	-	GO:0007267//cell-cell signaling;GO:0015031//protein transport;GO:0007173//epidermal growth factor receptor signaling pathway;GO:0050688//regulation of defense response to virus;GO:0006935//chemotaxis	gi|111226892|ref|XP_644631.2|/1.0791e-90/adaptor-related protein complex 2, alpha subunit [Dictyostelium discoideum AX4]
c30407.graph_c0	-8.06287	0.800701	-	-	-	-	-
c29103.graph_c0	-8.06289	0.800701	-	-	-	-	-
c40263.graph_c0	-8.06367	0.801408	-	-	-	-	-
c10872.graph_c0	-8.06372	0.801408	K06694|1|1e-25|115|spu:576864|26S proteasome non-ATPase regulatory subunit 10	-	-	-	gi|291226576|ref|XP_002733273.1|/1.0636e-28/PREDICTED: hypothetical protein [Saccoglossus kowalevskii]
c40401.graph_c0	-8.06382	0.801408	K12818|1|2e-26|117|hmg:100204531|ATP-dependent RNA helicase DHX8/PRP22 [EC:3.6.4.13]	GO:0005681//spliceosomal complex	GO:0005488//binding;GO:0003724//RNA helicase activity	GO:0000377	gi|470290487|ref|XP_004343142.1|/6.20129e-27/RNA helicase [Capsaspora owczarzaki ATCC 30864]
c29941.graph_c0	-8.06459	0.801408	-	-	-	-	-
c29993.graph_c0	-8.06533	0.801438	-	-	-	-	gi|260811964|ref|XP_002600691.1|/3.0237e-13/hypothetical protein BRAFLDRAFT_118554 [Branchiostoma floridae]
c561.graph_c0	-8.06535	0.801438	-	-	-	-	-
c30278.graph_c0	-8.06537	0.801438	K00599|1|4e-23|106|hsa:55798|[EC:2.1.1.-]	-	GO:0016741	GO:0006730//one-carbon metabolic process	gi|57920950|gb|AAH89143.1|/4.87206e-24/LOC733149 protein [Xenopus laevis]
c30260.graph_c0	-8.0655	0.801438	-	-	-	-	-
c1548.graph_c0	-8.06671	0.801438	K15119|1|3e-42|172|aag:AaeL_AAEL001329|solute carrier family 25, member 39/40	GO:0044464//cell part	-	-	gi|157117823|ref|XP_001653053.1|/2.28816e-41/mitochondrial carrier protein [Aedes aegypti]
c23298.graph_c0	-8.06766	0.801438	K12585|1|2e-69|263|cqu:CpipJ_CPIJ004012|exosome complex exonuclease DIS3/RRP44 [EC:3.1.13.-]	GO:0000178//exosome (RNase complex);GO:0034399//nuclear periphery	GO:0004518//nuclease activity	GO:0071025	gi|170035482|ref|XP_001845598.1|/1.50202e-68/mitotic control protein dis3 [Culex quinquefasciatus]
c25727.graph_c0	-8.06797	0.801438	-	-	-	-	-
c1084.graph_c0	-8.06832	0.801438	-	-	-	-	-
c25964.graph_c0	-8.06836	0.801438	-	GO:0016020//membrane	-	-	gi|327290719|ref|XP_003230069.1|/1.40348e-10/PREDICTED: metaxin-1-like [Anolis carolinensis]
c35388.graph_c0	-8.06846	0.801438	K10610|1|2e-14|77.8|mgp:100538577|DNA damage-binding protein 1	GO:0080008//Cul4-RING ubiquitin ligase complex;GO:0031981//nuclear lumen	GO:0003676//nucleic acid binding	GO:0007050//cell cycle arrest;GO:0006289//nucleotide-excision repair;GO:0006511//ubiquitin-dependent protein catabolic process;GO:0016567//protein ubiquitination;GO:0007166//cell surface receptor signaling pathway	gi|351699158|gb|EHB02077.1|/1.35326e-13/DNA damage-binding protein 1 [Heterocephalus glaber]
c42894.graph_c0	-8.06879	0.802248	-	-	-	-	-
c7256.graph_c0	-8.0688	0.802248	K00757|1|5e-07|55.8|dme:Dmel_CG6330|uridine phosphorylase [EC:2.4.2.3]	-	-	-	gi|470242820|ref|XP_004355132.1|/1.2975e-56/uridine phosphorylase [Dictyostelium fasciculatum]
c32777.graph_c0	-8.06885	0.802248	-	-	-	-	-
c23520.graph_c0	-8.06895	0.802248	-	-	-	-	-
c37075.graph_c0	-8.06917	0.802248	-	-	-	-	-
c3234.graph_c0	-8.0692	0.802248	-	-	-	-	gi|292617455|ref|XP_002663360.1|/1.04768e-14/PREDICTED: Golgi pH regulator [Danio rerio]
c65.graph_c0	-8.06976	0.802248	K05662|1|3e-08|57.0|bfo:BRAFLDRAFT_125255|ATP-binding cassette, subfamily B (MDR/TAP), member 7	-	GO:0017111//nucleoside-triphosphatase activity	-	gi|260818244|ref|XP_002604293.1|/3.17423e-07/hypothetical protein BRAFLDRAFT_125255 [Branchiostoma floridae]
c33929.graph_c0	-8.06981	0.802248	-	-	-	-	-
c28370.graph_c0	-8.06998	0.802248	K15172|1|5e-14|78.2|mdo:100031345|transcription elongation factor SPT5	-	-	-	gi|334321718|ref|XP_001380634.2|/3.75598e-13/PREDICTED: transcription elongation factor SPT5-like [Monodelphis domestica]
c25215.graph_c0	-8.0709	0.802248	-	-	-	-	-
c39577.graph_c0	-8.0709	0.802248	-	-	-	-	gi|74025436|ref|XP_829284.1|/6.35437e-11/hypothetical protein [Trypanosoma brucei brucei strain 927/4 GUTat10.1]
c2887.graph_c0	-8.07122	0.802248	-	-	-	-	gi|348504844|ref|XP_003439971.1|/3.15414e-08/PREDICTED: mitochondrial import inner membrane translocase subunit TIM44-like [Oreochromis niloticus]
c33015.graph_c0	-8.07122	0.802248	K03178|1|1e-25|115|hmg:100215063|ubiquitin-activating enzyme E1 [EC:6.3.2.19]	-	GO:0003824//catalytic activity;GO:0032559	GO:0043412//macromolecule modification	gi|449663912|ref|XP_002170111.2|/9.82674e-25/PREDICTED: ubiquitin-like modifier-activating enzyme 1-like [Hydra magnipapillata]
c40385.graph_c0	-8.07124	0.802248	-	-	-	-	-
c1098.graph_c0	-8.0715	0.802248	K14843|1|2e-61|236|nve:NEMVE_v1g194255|pescadillo	GO:0043234//protein complex;GO:0030684//preribosome;GO:0031981//nuclear lumen	-	GO:0000470//maturation of LSU-rRNA;GO:0000460//maturation of 5.8S rRNA	gi|470324823|ref|XP_004349940.1|/1.6091e-62/PES1 [Capsaspora owczarzaki ATCC 30864]
c29693.graph_c0	-8.0732	0.802248	-	-	-	-	-
c8963.graph_c0	-8.07359	0.802248	-	-	-	-	-
c8412.graph_c0	-8.07364	0.802248	-	-	-	-	-
c21831.graph_c0	-8.07427	0.803014	-	GO:0005622//intracellular	-	-	gi|167536539|ref|XP_001749941.1|/7.02307e-13/hypothetical protein [Monosiga brevicollis MX1]
c37330.graph_c0	-8.07445	0.803014	-	-	-	-	-
c415.graph_c0	-8.07457	0.803014	K06972|1|3e-37|155|ame:413657|	-	GO:0003824//catalytic activity	-	gi|110765046|ref|XP_397099.3|/2.01285e-36/PREDICTED: presequence protease, mitochondrial [Apis mellifera]
c610.graph_c1	-8.07496	0.803014	K01081|1|2e-19|94.4|gga:421833|5'-nucleotidase [EC:3.1.3.5]	-	-	-	gi|357620107|gb|EHJ72414.1|/3.32231e-20/ecto-nucleotidase [Danaus plexippus]
c39092.graph_c0	-8.0751	0.803073	-	-	-	-	-
c37260.graph_c0	-8.07516	0.803073	-	-	-	-	-
c8810.graph_c0	-8.07557	0.803073	K12620|1|1e-30|131|acs:100551826|U6 snRNA-associated Sm-like protein LSm1	GO:0043231//intracellular membrane-bounded organelle;GO:0044444//cytoplasmic part;GO:0030529//ribonucleoprotein complex	GO:0005488//binding	GO:0000377;GO:0000291//nuclear-transcribed mRNA catabolic process, exonucleolytic;GO:0022618//ribonucleoprotein complex assembly	gi|470303594|ref|XP_004347944.1|/4.97379e-32/LSM1 protein [Capsaspora owczarzaki ATCC 30864]
c38538.graph_c0	-8.07599	0.803073	-	-	-	-	-
c39032.graph_c0	-8.07719	0.803073	-	-	-	-	-
c33577.graph_c0	-8.07735	0.803073	-	-	-	-	-
c28293.graph_c0	-8.07743	0.803073	-	-	-	-	gi|260821808|ref|XP_002606295.1|/2.12042e-06/hypothetical protein BRAFLDRAFT_118492 [Branchiostoma floridae]
c29586.graph_c0	-8.0782	0.803073	K08870|1|3e-06|50.4|aag:AaeL_AAEL005419|PTK9 protein tyrosine kinase 9	-	-	-	gi|470421658|ref|XP_004337416.1|/4.68597e-06/Twinfilin, putative [Acanthamoeba castellanii str. Neff]
c30608.graph_c0	-8.07833	0.803073	-	-	-	-	-
c38150.graph_c0	-8.07839	0.803073	-	-	-	-	-
c24947.graph_c0	-8.07839	0.803073	K09613|1|4e-57|221|spu:579181|COP9 signalosome complex subunit 5 [EC:3.4.-.-]	-	-	-	gi|470305961|ref|XP_004363323.1|/6.47292e-58/constitutive photomorphogenic 9 complex chain AJH2 [Capsaspora owczarzaki ATCC 30864]
c21701.graph_c0	-8.07882	0.803073	K00764|1|2e-46|187|hmg:100197389|amidophosphoribosyltransferase [EC:2.4.2.14]	-	-	-	gi|350425883|ref|XP_003494263.1|/8.2536e-110/PREDICTED: amidophosphoribosyltransferase-like [Bombus impatiens]
c590.graph_c1	-8.07896	0.803073	-	-	-	-	-
c1940.graph_c0	-8.07944	0.803073	K12867|1|5e-67|254|tad:TRIADDRAFT_21689|pre-mRNA-splicing factor SYF1	GO:0044464//cell part	-	GO:0010467//gene expression	gi|307205677|gb|EFN83939.1|/3.3897e-67/Pre-mRNA-splicing factor SYF1 [Harpegnathos saltator]
c34269.graph_c0	-8.07949	0.803824	-	-	-	-	-
c28241.graph_c0	-8.08018	0.803824	-	-	-	-	-
c12199.graph_c0	-8.08092	0.803824	-	GO:0005789//endoplasmic reticulum membrane	-	-	gi|410909942|ref|XP_003968449.1|/1.0052e-08/PREDICTED: serine palmitoyltransferase small subunit B-like [Takifugu rubripes]
c3556.graph_c0	-8.08092	0.803824	-	-	-	-	-
c40822.graph_c0	-8.08092	0.803824	-	-	-	-	-
c36986.graph_c0	-8.0812	0.803824	-	-	-	-	-
c40853.graph_c0	-8.08137	0.803824	K08773|1|5e-06|49.7|api:100163811|RalA-binding protein 1	-	-	-	-
c26681.graph_c0	-8.0815	0.803824	K01079|1|3e-17|89.7|gga:417540|phosphoserine phosphatase [EC:3.1.3.3]	-	GO:0016787//hydrolase activity	GO:0008152//metabolic process	gi|294935525|ref|XP_002781440.1|/6.40203e-54/Phosphoserine phosphatase, putative [Perkinsus marinus ATCC 50983]
c11298.graph_c0	-8.08156	0.803824	-	-	-	-	gi|470528252|ref|XP_004367876.1|/3.55919e-06/hypothetical protein ACA1_288420 [Acanthamoeba castellanii str. Neff]
c36580.graph_c0	-8.08156	0.803824	-	-	-	-	-
c35547.graph_c0	-8.08173	0.803824	K00905|1|3e-22|103|ssc:100522544|[3-methyl-2-oxobutanoate dehydrogenase (acetyl-transferring)] kinase [EC:2.7.11.4]	-	GO:0004672//protein kinase activity	GO:0009987//cellular process	gi|470293784|ref|XP_004344232.1|/4.8694e-24/kinase [Capsaspora owczarzaki ATCC 30864]
c37096.graph_c0	-8.082	0.803824	-	-	-	-	-
c553.graph_c0	-8.08237	0.803824	-	-	-	GO:0007049//cell cycle	gi|25742671|ref|NP_446329.1|/8.77079e-21/cell division cycle protein 123 homolog [Rattus norvegicus]
c27088.graph_c0	-8.08358	0.803824	-	-	-	-	-
c12239.graph_c0	-8.08359	0.803824	-	-	GO:0003824//catalytic activity	-	gi|470301419|ref|XP_004347344.1|/2.28345e-29/phosphoribosylaminoimidazole-succinocarboxamide synthase [Capsaspora owczarzaki ATCC 30864]
c24789.graph_c0	-8.08439	0.803824	K00542|1|2e-09|63.2|nve:NEMVE_v1g89249|guanidinoacetate N-methyltransferase [EC:2.1.1.2]	-	-	-	gi|167525461|ref|XP_001747065.1|/5.94937e-51/hypothetical protein [Monosiga brevicollis MX1]
c44177.graph_c0	-8.08465	0.803824	-	-	-	-	-
c37882.graph_c0	-8.08476	0.803824	-	-	-	-	-
c14198.graph_c0	-8.0853	0.804649	K08955|1|1e-147|524|hmg:100198092|ATP-dependent metalloprotease [EC:3.4.24.-]	GO:0044464//cell part	GO:0008233//peptidase activity;GO:0000166//nucleotide binding	GO:0019538//protein metabolic process	gi|326431627|gb|EGD77197.1|/5.41796e-148/ATP-dependent Zn protease [Salpingoeca sp. ATCC 50818]
c34882.graph_c0	-8.08558	0.804649	-	-	-	-	-
c595.graph_c0	-8.0857	0.804649	-	-	-	-	gi|470482998|ref|XP_004343934.1|/3.49171e-22/hypothetical protein ACA1_052190 [Acanthamoeba castellanii str. Neff]
c28269.graph_c0	-8.08575	0.804649	-	-	-	-	-
c35181.graph_c0	-8.08589	0.804649	-	-	-	-	-
c24478.graph_c0	-8.08604	0.804649	-	-	-	-	gi|156394322|ref|XP_001636775.1|/9.86252e-09/predicted protein [Nematostella vectensis]
c30026.graph_c0	-8.08623	0.804649	-	-	-	-	-
c40888.graph_c0	-8.08649	0.804649	-	-	-	-	-
c611.graph_c1	-8.08727	0.804649	K10751|1|1e-08|58.9|dme:Dmel_CG12892|chromatin assembly factor 1 subunit B	-	-	-	gi|300684544|gb|ADK27788.1|/6.39299e-08/RT06283p [Drosophila melanogaster]
c27033.graph_c0	-8.08759	0.804649	-	-	-	-	-
c40753.graph_c0	-8.08784	0.804649	-	-	-	-	-
c865.graph_c0	-8.08865	0.804649	K13110|1|4e-19|94.0|dre:393992|microfibrillar-associated protein 1;K15172|2|2e-18|91.3|bmy:Bm1_19900|transcription elongation factor SPT5	-	-	-	gi|41056003|ref|NP_957311.1|/2.37903e-18/microfibrillar-associated protein 1 [Danio rerio]
c42267.graph_c0	-8.08899	0.804649	-	-	-	-	-
c22427.graph_c0	-8.08936	0.804649	K12627|1|2e-19|95.1|dre:566017|U6 snRNA-associated Sm-like protein LSm8	GO:0044424//intracellular part	GO:0003723//RNA binding	GO:0008380//RNA splicing	gi|321471964|gb|EFX82935.1|/2.32833e-19/hypothetical protein DAPPUDRAFT_100799 [Daphnia pulex]
c43525.graph_c0	-8.08966	0.804649	-	-	-	-	-
c32361.graph_c0	-8.09044	0.805385	K08286|1|4e-11|68.2|ssc:100511216|protein-serine/threonine kinase [EC:2.7.11.-]	-	-	-	gi|390332293|ref|XP_781887.3|/9.21139e-13/PREDICTED: serine/threonine-protein kinase MRCK alpha-like [Strongylocentrotus purpuratus]
c38374.graph_c0	-8.09044	0.805385	-	-	-	-	-
c42361.graph_c0	-8.09075	0.805385	K11886|1|1e-26|118|nve:NEMVE_v1g100515|proteasome component ECM29	-	-	-	gi|156388236|ref|XP_001634607.1|/1.17249e-25/predicted protein [Nematostella vectensis]
c40944.graph_c0	-8.09142	0.805385	-	-	-	-	-
c2166.graph_c0	-8.09176	0.805385	-	-	-	-	-
c25655.graph_c0	-8.09181	0.805385	K06631|1|8e-07|52.4|tad:TRIADDRAFT_50801|polo-like kinase 1 [EC:2.7.11.21]	-	GO:0016301//kinase activity	-	gi|290975417|ref|XP_002670439.1|/1.32454e-08/predicted protein [Naegleria gruberi]
c29111.graph_c0	-8.09188	0.805385	-	-	-	-	-
c10556.graph_c0	-8.09216	0.805385	K03514|1|5e-18|90.5|nvi:100121195|DNA polymerase sigma subunit [EC:2.7.7.7]	-	GO:0070566//adenylyltransferase activity;GO:0034061	GO:0007059//chromosome segregation;GO:0043629//ncRNA polyadenylation	gi|345493399|ref|XP_001604785.2|/2.98589e-17/PREDICTED: PAP-associated domain-containing protein 5-like [Nasonia vitripennis]
c36274.graph_c0	-8.09218	0.805385	K10392|1|8e-12|68.9|dre:369190|kinesin family member 1/13/14	-	-	GO:0009987//cellular process;GO:0007399//nervous system development;GO:0048925//lateral line system development	gi|348514640|ref|XP_003444848.1|/6.21909e-11/PREDICTED: kinesin-like protein KIF1B [Oreochromis niloticus]
c3.graph_c0	-8.09243	0.805385	-	-	-	-	-
c42404.graph_c0	-8.09245	0.805385	K07513|1|5e-17|86.3|tad:TRIADDRAFT_37427|acetyl-CoA acyltransferase 1 [EC:2.3.1.16]	-	GO:0016747//transferase activity, transferring acyl groups other than amino-acyl groups	-	gi|294932722|ref|XP_002780409.1|/1.04756e-18/3-ketoacyl-CoA thiolase A, peroxisomal precursor, putative [Perkinsus marinus ATCC 50983]
c8588.graph_c0	-8.09263	0.805385	K08327|1|5e-09|62.4|xtr:100496611|phosducin	GO:0044424//intracellular part	GO:0005488//binding	-	gi|197632475|gb|ACH70961.1|/1.36399e-32/phosducin-like 3-1 [Salmo salar]
c26724.graph_c0	-8.09277	0.805385	-	-	-	-	-
c37282.graph_c0	-8.09318	0.805385	K14792|1|2e-18|90.9|nve:NEMVE_v1g244138|rRNA biogenesis protein RRP5	-	-	-	gi|326433657|gb|EGD79227.1|/7.77517e-22/hypothetical protein PTSG_12966 [Salpingoeca sp. ATCC 50818]
c41028.graph_c0	-8.09318	0.805385	-	-	-	-	gi|340371155|ref|XP_003384111.1|/1.32103e-08/PREDICTED: protein dopey-2-like [Amphimedon queenslandica]
c8572.graph_c0	-8.09365	0.805385	-	-	-	-	gi|156388280|ref|XP_001634629.1|/2.88396e-18/predicted protein [Nematostella vectensis]
c35668.graph_c0	-8.09365	0.805385	-	-	-	-	-
c2749.graph_c0	-8.09378	0.805385	-	-	-	-	-
c37932.graph_c0	-8.09415	0.805385	-	-	-	-	-
c38378.graph_c0	-8.09415	0.805385	-	-	-	-	-
c36227.graph_c0	-8.09415	0.805385	-	-	-	-	-
c9664.graph_c0	-8.09428	0.805385	-	-	-	-	-
c527.graph_c1	-8.09463	0.805385	K03848|1|6e-57|220|hmg:100212807|alpha-1,3-glucosyltransferase [EC:2.4.1.267]	GO:0031090//organelle membrane	GO:0046527//glucosyltransferase activity	GO:0006487//protein N-linked glycosylation	gi|449675155|ref|XP_002168389.2|/4.77938e-56/PREDICTED: dolichyl pyrophosphate Man9GlcNAc2 alpha-1,3-glucosyltransferase-like [Hydra magnipapillata]
c30760.graph_c0	-8.09466	0.805385	K05655|1|6e-30|130|ame:552433|ATP-binding cassette, subfamily B (MDR/TAP), member 8	-	GO:0016787//hydrolase activity	-	gi|328781281|ref|XP_624810.3|/3.98206e-29/PREDICTED: ATP-binding cassette sub-family B member 8, mitochondrial-like [Apis mellifera]
c36640.graph_c0	-8.09471	0.805385	-	-	-	-	-
c44027.graph_c0	-8.09471	0.805385	K06965|1|2e-17|87.8|bfo:BRAFLDRAFT_123358|protein pelota	-	-	GO:0009987//cellular process	gi|260833698|ref|XP_002611849.1|/1.72585e-16/hypothetical protein BRAFLDRAFT_123358 [Branchiostoma floridae]
c11016.graph_c0	-8.09545	0.80624	-	-	-	-	-
c29867.graph_c0	-8.09599	0.80624	-	GO:0000323//lytic vacuole	GO:0017111//nucleoside-triphosphatase activity;GO:0046872//metal ion binding;GO:0032561//guanyl ribonucleotide binding;GO:0046983//protein dimerization activity	GO:0009967//positive regulation of signal transduction;GO:0012501//programmed cell death;GO:0006396//RNA processing;GO:0035556//intracellular signal transduction;GO:0040007//growth;GO:0009207;GO:0043200//response to amino acid stimulus;GO:0008104//protein localization	gi|291224071|ref|XP_002732030.1|/7.42776e-28/PREDICTED: predicted protein-like, partial [Saccoglossus kowalevskii]
c7843.graph_c0	-8.09696	0.80624	K15371|1|8e-63|241|oaa:100092715|glutamate dehydrogenase [EC:1.4.1.2]	-	GO:0016491//oxidoreductase activity	GO:0019752//carboxylic acid metabolic process	gi|269316054|ref|XP_641372.4|/4.64186e-142/NAD+ dependent glutamate dehydrogenase [Dictyostelium discoideum AX4]
c40064.graph_c0	-8.09717	0.80624	-	-	-	-	-
c37495.graph_c0	-8.09746	0.80624	-	-	-	-	gi|470301992|ref|XP_004347499.1|/4.57857e-12/conserved hypothetical protein [Capsaspora owczarzaki ATCC 30864]
c30791.graph_c0	-8.09795	0.80624	-	-	-	-	-
c1238.graph_c0	-8.09906	0.80624	-	-	-	-	-
c11298.graph_c1	-8.0995	0.80624	-	-	-	-	gi|470386789|ref|XP_004334236.1|/2.89207e-12/transmembrane protein 56, putative [Acanthamoeba castellanii str. Neff]
c3381.graph_c0	-8.09977	0.80624	K11969|1|2e-12|74.7|api:100161091|ariadne-2;K11967|2|3e-11|70.5|api:100161717|ankyrin repeat and IBR domain-containing protein 1	-	GO:0005488//binding	-	gi|403374514|gb|EJY87212.1|/5.06582e-13/IBR domain containing protein [Oxytricha trifallax]
c31843.graph_c0	-8.10012	0.80624	-	-	-	-	-
c27985.graph_c0	-8.10049	0.80624	-	-	-	-	-
c712.graph_c0	-8.10049	0.80624	-	-	-	-	-
c24437.graph_c0	-8.10049	0.80624	-	-	-	-	-
c80.graph_c0	-8.10074	0.807065	K14801|1|2e-18|90.9|acs:100562405|pre-rRNA-processing protein TSR4	-	-	-	gi|470361859|ref|XP_004365211.1|/3.29001e-20/predicted protein [Capsaspora owczarzaki ATCC 30864]
c30034.graph_c0	-8.1019	0.807065	-	-	-	-	gi|118403942|ref|NP_001072249.1|/6.22988e-11/biogenesis of lysosome-related organelles complex 1 subunit 1 [Xenopus (Silurana) tropicalis]
c35974.graph_c0	-8.10195	0.807065	K08051|1|3e-07|54.3|nve:NEMVE_v1g117154|pleckstrin homology domain containing, family A (phosphoinositide binding specific) member 8;K08283|4|5e-06|50.4|bfo:BRAFLDRAFT_118505|Goodpasture-antigen-binding protein kinase [EC:2.7.11.9]	-	-	-	gi|118400524|ref|XP_001032584.1|/4.23741e-07/hypothetical protein TTHERM_00584770 [Tetrahymena thermophila]
c21302.graph_c0	-8.10204	0.807065	-	-	-	-	-
c26722.graph_c0	-8.10251	0.807065	-	-	-	-	gi|470516083|ref|XP_004353023.1|/2.72537e-07/LETM1 family protein [Acanthamoeba castellanii str. Neff]
c30787.graph_c0	-8.10422	0.807065	-	-	-	-	-
c36478.graph_c0	-8.1043	0.807065	-	-	-	-	-
c1531.graph_c0	-8.1043	0.807065	K04450|1|1e-06|52.0|ptr:739083|activating transcription factor 2	-	GO:0005100//Rho GTPase activator activity;GO:0004872//receptor activity	GO:0043087//regulation of GTPase activity	gi|432933111|ref|XP_004081812.1|/2.85294e-08/PREDICTED: N-chimaerin-like [Oryzias latipes]
c32286.graph_c0	-8.10527	0.807065	-	-	-	-	-
c25862.graph_c0	-8.10659	0.807934	K15014|1|1e-10|65.1|bfo:BRAFLDRAFT_165977|solute carrier family 29 (equilibrative nucleoside transporter), member 1/2/3	GO:0005764//lysosome;GO:0016020//membrane	GO:0015932//nucleobase-containing compound transmembrane transporter activity	GO:0006139//nucleobase-containing compound metabolic process;GO:0015931//nucleobase-containing compound transport	gi|260818741|ref|XP_002604541.1|/1.15734e-09/hypothetical protein BRAFLDRAFT_165977 [Branchiostoma floridae]
c9825.graph_c0	-8.10681	0.807934	K07204|1|6e-09|59.3|nve:NEMVE_v1g84846|regulatory associated protein of mTOR	-	-	-	gi|156403600|ref|XP_001639996.1|/6.38167e-08/predicted protein [Nematostella vectensis]
c29921.graph_c0	-8.10768	0.807934	-	-	-	-	-
c40275.graph_c0	-8.10774	0.807934	-	-	-	-	-
c29546.graph_c0	-8.10784	0.807934	-	-	-	-	gi|294928965|ref|XP_002779245.1|/5.55241e-40/protein-cysteine N-palmitoyltransferase HHAT, putative [Perkinsus marinus ATCC 50983]
c37963.graph_c0	-8.1079	0.807934	-	-	-	-	-
c10702.graph_c0	-8.10811	0.807934	K04409|1|4e-34|146|api:100160077|p21-activated kinase 1 [EC:2.7.11.1]	GO:0043232	GO:0004674//protein serine/threonine kinase activity;GO:0000166//nucleotide binding	GO:0065008;GO:0007265//Ras protein signal transduction;GO:0000165//MAPK cascade;GO:0006935//chemotaxis;GO:0001700//embryonic development via the syncytial blastoderm;GO:0010769//regulation of cell morphogenesis involved in differentiation;GO:0006464//cellular protein modification process	gi|470324346|ref|XP_004349840.1|/1.78347e-34/hPAK65 [Capsaspora owczarzaki ATCC 30864]
c42833.graph_c0	-8.10892	0.807934	-	-	-	-	gi|403338152|gb|EJY68306.1|/7.99258e-06/FAD/NAD(P)-binding oxidoreductase family protein [Oxytricha trifallax]
c30914.graph_c0	-8.10939	0.807934	-	-	-	-	-
c35496.graph_c0	-8.10954	0.807934	-	-	-	-	gi|470445359|ref|XP_004339840.1|/5.26387e-16/xylosidase [Acanthamoeba castellanii str. Neff]
c31019.graph_c0	-8.10974	0.807934	-	-	-	-	-
c28102.graph_c0	-8.10995	0.807934	K10392|1|4e-13|75.1|dre:100330443|kinesin family member 1/13/14	-	-	-	gi|470304331|ref|XP_004348098.1|/1.8721e-14/kinesin-3 [Capsaspora owczarzaki ATCC 30864]
c37363.graph_c0	-8.11008	0.807934	K14327|1|4e-10|63.2|spu:765733|regulator of nonsense transcripts 2	GO:0043231//intracellular membrane-bounded organelle	GO:0005515//protein binding	GO:0000956//nuclear-transcribed mRNA catabolic process	gi|390362179|ref|XP_003730090.1|/4.43153e-09/PREDICTED: regulator of nonsense transcripts 2-like [Strongylocentrotus purpuratus]
c42373.graph_c0	-8.11069	0.807934	-	-	-	-	-
c40503.graph_c0	-8.11073	0.807934	-	-	-	-	-
c409.graph_c0	-8.11146	0.808538	-	-	-	-	-
c710.graph_c0	-8.11195	0.808538	K04712|1|2e-07|54.3|api:100162405|sphingolipid delta-4 desaturase [EC:1.14.-.-]	-	-	-	gi|240849455|ref|NP_001155533.1|/2.10239e-06/sphingolipid delta(4)-desaturase DES1-like [Acyrthosiphon pisum]
c26138.graph_c0	-8.11252	0.808538	K05286|1|2e-22|104|nve:NEMVE_v1g91643|phosphatidylinositol glycan, class B [EC:2.4.1.-]	GO:0031090//organelle membrane	-	GO:0008152//metabolic process	gi|156397185|ref|XP_001637772.1|/1.34884e-21/predicted protein [Nematostella vectensis]
c20955.graph_c0	-8.11257	0.808538	-	-	-	-	-
c32273.graph_c0	-8.11272	0.808538	-	-	-	-	-
c28786.graph_c0	-8.11326	0.808538	K12796|1|2e-09|61.2|ame:410256|erbb2-interacting protein;K13023|2|3e-08|57.0|ssc:100627569|carboxypeptidase N regulatory subunit;K08844|3|7e-08|55.8|bta:535652|leucine-rich repeat kinase 2 [EC:2.7.11.1]	-	-	GO:0009987//cellular process;GO:0000003//reproduction;GO:0007275//multicellular organismal development	gi|167519697|ref|XP_001744188.1|/6.27691e-11/hypothetical protein [Monosiga brevicollis MX1]
c30857.graph_c0	-8.11338	0.808538	-	-	-	-	gi|470489467|ref|XP_004344887.1|/8.39283e-08/indole3-glycerol phosphate synthase [Acanthamoeba castellanii str. Neff]
c2933.graph_c0	-8.11354	0.808538	-	-	-	-	gi|470508163|ref|XP_004367708.1|/8.11516e-59/hybrid signal transduction histidine kinase j, putative [Acanthamoeba castellanii str. Neff]
c25459.graph_c0	-8.11366	0.808538	-	-	-	-	gi|83318456|gb|AAI08817.1|/1.33754e-27/LOC733434 protein [Xenopus laevis]
c32101.graph_c0	-8.11382	0.808538	K04438|1|9e-09|59.7|mdo:100015312|proto-oncogene C-crk;K07365|2|4e-08|57.8|bta:536154|NCK adaptor protein	GO:0044424//intracellular part	GO:0030674//protein binding, bridging	GO:0007154//cell communication;GO:0007264//small GTPase mediated signal transduction	gi|470432281|ref|XP_004338483.1|/1.97388e-09/RhoGEF domain containing protein [Acanthamoeba castellanii str. Neff]
c19200.graph_c0	-8.11382	0.808538	-	-	-	-	-
c31529.graph_c0	-8.11386	0.808538	K02605|1|7e-27|119|spu:592407|origin recognition complex subunit 3	GO:0000808//origin recognition complex;GO:0031981//nuclear lumen	GO:0003677//DNA binding	GO:0006259//DNA metabolic process;GO:0051325//interphase	gi|390333878|ref|XP_797026.3|/5.19169e-26/PREDICTED: origin recognition complex subunit 3-like [Strongylocentrotus purpuratus]
c28914.graph_c0	-8.11397	0.808538	K11886|1|7e-19|94.4|dre:563777|proteasome component ECM29	-	-	-	gi|291235510|ref|XP_002737687.1|/2.63177e-19/PREDICTED: CG8858-like [Saccoglossus kowalevskii]
c31667.graph_c0	-8.11474	0.808538	-	-	-	-	-
c32708.graph_c0	-8.11479	0.808538	K08798|1|6e-15|79.3|bfo:BRAFLDRAFT_92990|MAP/microtubule affinity-regulating kinase [EC:2.7.11.1]	-	GO:0004672//protein kinase activity	-	gi|358332175|dbj|GAA29957.2|/4.64824e-14/serine/threonine-protein kinase par-1 [Clonorchis sinensis]
c204.graph_c0	-8.11486	0.808538	K15188|1|3e-09|61.6|xla:447439|cyclin T	-	-	-	gi|66807697|ref|XP_637571.1|/1.89373e-14/hypothetical protein DDB_G0286617 [Dictyostelium discoideum AX4]
c33288.graph_c0	-8.11502	0.808552	-	-	-	-	-
c13565.graph_c0	-8.11505	0.808552	-	-	-	-	-
c41342.graph_c0	-8.1161	0.808552	K12490|1|5e-06|49.7|spu:591421|Arf-GAP, Rho-GAP domain, ANK repeat and PH domain-containing protein	-	-	-	gi|49523029|gb|AAH75437.1|/5.41718e-07/MGC89212 protein [Xenopus (Silurana) tropicalis]
c24624.graph_c0	-8.11634	0.80923	-	-	-	-	gi|449677242|ref|XP_004208810.1|/1.28047e-20/PREDICTED: general transcription factor II-I repeat domain-containing protein 2-like [Hydra magnipapillata]
c34572.graph_c0	-8.11662	0.80923	-	-	-	-	gi|449687114|ref|XP_004211360.1|/3.08432e-10/PREDICTED: general transcription factor II-I repeat domain-containing protein 2A-like [Hydra magnipapillata]
c6992.graph_c0	-8.11685	0.80923	-	-	-	-	-
c24225.graph_c0	-8.1174	0.80923	-	-	-	-	gi|291236983|ref|XP_002738424.1|/3.84764e-08/PREDICTED: mitochondrial ribosomal protein L53-like [Saccoglossus kowalevskii]
c4378.graph_c0	-8.11768	0.80923	-	-	-	-	-
c33876.graph_c0	-8.11853	0.80923	K08267|1|1e-08|58.2|spu:591989|rapamycin-insensitive companion of mTOR	-	-	-	gi|470248462|ref|XP_004357774.1|/4.90602e-08/cytosolic regulator of adenylyl cyclase [Dictyostelium fasciculatum]
c29462.graph_c0	-8.11853	0.80923	-	-	-	-	-
c43132.graph_c0	-8.11885	0.80923	-	-	-	-	-
c24791.graph_c0	-8.11912	0.80923	-	-	-	-	-
c32881.graph_c0	-8.11934	0.80923	K12618|1|8e-15|53.1|dmo:Dmoj_GI16439|5'-3' exoribonuclease 1 [EC:3.1.13.-]	GO:0005622//intracellular	GO:0004527//exonuclease activity	GO:0006401//RNA catabolic process;GO:0007275//multicellular organismal development;GO:0009653//anatomical structure morphogenesis	gi|195133694|ref|XP_002011274.1|/5.98005e-14/GI16439 [Drosophila mojavensis]
c34082.graph_c0	-8.11942	0.80923	-	GO:0043231//intracellular membrane-bounded organelle;GO:0044425//membrane part	GO:0016787//hydrolase activity;GO:0000166//nucleotide binding	-	gi|74856097|sp|Q54W90.1|SEY1_DICDI/8.5748e-29/RecName: Full=Protein SEY1 homolog
c26408.graph_c0	-8.1196	0.80923	K11838|1|9e-46|181|isc:IscW_ISCW015924|ubiquitin carboxyl-terminal hydrolase 7 [EC:3.1.2.15]	-	GO:0016790//thiolester hydrolase activity	GO:0019941//modification-dependent protein catabolic process	gi|321460305|gb|EFX71348.1|/8.5446e-45/hypothetical protein DAPPUDRAFT_327206 [Daphnia pulex]
c31145.graph_c0	-8.11989	0.80923	K13125|1|2e-14|79.3|hmg:100198804|nitric oxide synthase-interacting protein	-	-	-	gi|330801211|ref|XP_003288623.1|/7.20443e-24/hypothetical protein DICPUDRAFT_152871 [Dictyostelium purpureum]
c38965.graph_c0	-8.12082	0.80923	-	-	-	-	-
c34554.graph_c0	-8.12082	0.80923	-	-	-	-	-
c13169.graph_c0	-8.12209	0.809996	-	GO:0043231//intracellular membrane-bounded organelle;GO:0005737//cytoplasm	GO:0005506//iron ion binding	GO:0043085//positive regulation of catalytic activity;GO:0031163;GO:0045926//negative regulation of growth;GO:0006996//organelle organization;GO:0045333//cellular respiration;GO:0009790//embryo development;GO:0048522//positive regulation of cellular process;GO:0007600//sensory perception;GO:0051128//regulation of cellular component organization;GO:0035264//multicellular organism growth;GO:0006875…	gi|260794487|ref|XP_002592240.1|/4.60232e-24/hypothetical protein BRAFLDRAFT_206962 [Branchiostoma floridae]
c43706.graph_c0	-8.12219	0.809996	K01080|1|5e-07|53.1|ssc:100515451|phosphatidate phosphatase [EC:3.1.3.4]	-	-	-	gi|291244903|ref|XP_002742339.1|/3.15472e-07/PREDICTED: phosphatidic acid phosphatase type 2A-like [Saccoglossus kowalevskii]
c23314.graph_c0	-8.12341	0.809996	K00981|1|2e-78|293|dwi:Dwil_GK20000|phosphatidate cytidylyltransferase [EC:2.7.7.41]	GO:0016021//integral to membrane;GO:0012505//endomembrane system;GO:0005783//endoplasmic reticulum	GO:0070567	GO:0007186//G-protein coupled receptor signaling pathway;GO:0009266//response to temperature stimulus	gi|410923487|ref|XP_003975213.1|/9.60619e-79/PREDICTED: phosphatidate cytidylyltransferase 1-like [Takifugu rubripes]
c33248.graph_c0	-8.12399	0.809996	K14802|1|9e-67|253|cin:100186827|phospholipid-transporting ATPase [EC:3.6.3.1]	GO:0016020//membrane	GO:0043492//ATPase activity, coupled to movement of substances;GO:0022892;GO:0016820//hydrolase activity, acting on acid anhydrides, catalyzing transmembrane movement of substances;GO:0000166//nucleotide binding	GO:0008152//metabolic process	gi|443726518|gb|ELU13638.1|/2.10665e-67/hypothetical protein CAPTEDRAFT_176761 [Capitella teleta]
c3405.graph_c0	-8.12408	0.809996	-	-	-	-	-
c33008.graph_c0	-8.12414	0.809996	-	-	-	-	-
c30829.graph_c0	-8.12474	0.809996	-	-	-	GO:0016192//vesicle-mediated transport	gi|47212158|emb|CAF92101.1|/3.30979e-10/unnamed protein product [Tetraodon nigroviridis]
c37599.graph_c0	-8.1248	0.809996	-	-	-	-	-
c30017.graph_c0	-8.12485	0.809996	-	-	-	-	gi|470240528|ref|XP_004354255.1|/1.88993e-07/hypothetical protein DFA_10355 [Dictyostelium fasciculatum]
c31489.graph_c0	-8.12501	0.809996	K11367|1|2e-22|106|isc:IscW_ISCW004121|chromodomain-helicase-DNA-binding protein 1 [EC:3.6.4.12]	-	GO:0005488//binding	GO:0006325//chromatin organization	gi|449674249|ref|XP_002161239.2|/9.44795e-22/PREDICTED: chromodomain-helicase-DNA-binding protein 1-like, partial [Hydra magnipapillata]
c41133.graph_c0	-8.12505	0.809996	-	-	-	-	-
c28629.graph_c0	-8.12547	0.809996	-	-	-	-	-
c29937.graph_c0	-8.12606	0.809996	K01427|1|1e-27|121|nve:NEMVE_v1g98292|urease [EC:3.5.1.5]	GO:0005737//cytoplasm	GO:0046872//metal ion binding;GO:0016810//hydrolase activity, acting on carbon-nitrogen (but not peptide) bonds	GO:0044237//cellular metabolic process;GO:0006807//nitrogen compound metabolic process	gi|443701572|gb|ELT99967.1|/2.45323e-31/hypothetical protein CAPTEDRAFT_60332, partial [Capitella teleta]
c44781.graph_c0	-8.12614	0.809996	K10858|1|1e-07|55.1|isc:IscW_ISCW016226|DNA mismatch repair protein PMS2	GO:0032300//mismatch repair complex	GO:0005488//binding;GO:0016787//hydrolase activity	GO:0006281//DNA repair;GO:0002566;GO:0022403;GO:0002562	gi|470303373|ref|XP_004347900.1|/4.20435e-07/Pms2-PA [Capsaspora owczarzaki ATCC 30864]
c32753.graph_c0	-8.12622	0.809996	K08735|1|5e-26|116|dre:406845|DNA mismatch repair protein MSH2	GO:0032300//mismatch repair complex	GO:0030983//mismatched DNA binding	GO:0051276//chromosome organization;GO:0006281//DNA repair	gi|15625578|gb|AAL04169.1|AF412833_1/6.75446e-26/mismatch repair protein Msh2 [Danio rerio]
c934.graph_c0	-8.12681	0.8106	K11262|1|8e-26|115|mcc:706909|acetyl-CoA carboxylase / biotin carboxylase [EC:6.4.1.2 6.3.4.14]	-	-	-	gi|470293985|ref|XP_004344271.1|/3.12119e-26/acetyl coenzyme A carboxylase alpha [Capsaspora owczarzaki ATCC 30864]
c41388.graph_c0	-8.12716	0.8106	-	-	-	-	gi|281204898|gb|EFA79092.1|/9.09969e-10/Conserved hypothetical protein [Polysphondylium pallidum PN500]
c7183.graph_c0	-8.1273	0.8106	-	GO:0005737//cytoplasm	-	GO:0009987//cellular process	gi|313246623|emb|CBY35510.1|/7.46041e-45/unnamed protein product [Oikopleura dioica]
c23762.graph_c0	-8.12736	0.8106	-	-	-	-	-
c28110.graph_c0	-8.12773	0.8106	K11994|1|2e-30|133|oaa:100074751|deoxyribonuclease-1 [EC:3.1.21.1];K11995|2|3e-29|129|cin:100177419|deoxyribonuclease-1-like protein [EC:3.1.21.-]	-	-	-	gi|410901907|ref|XP_003964436.1|/1.31214e-30/PREDICTED: deoxyribonuclease-1-like [Takifugu rubripes]
c823.graph_c0	-8.12795	0.8106	K11436|1|1e-21|103|bta:523174|protein arginine N-methyltransferase 3 [EC:2.1.1.-]	-	-	-	gi|156120799|ref|NP_001095546.1|/1.123e-20/protein arginine N-methyltransferase 3 [Bos taurus]
c34482.graph_c0	-8.12822	0.8106	-	-	-	-	-
c43941.graph_c0	-8.12822	0.8106	-	-	-	-	-
c13922.graph_c0	-8.12887	0.8106	-	-	-	-	-
c34230.graph_c0	-8.12896	0.8106	K09414|1|1e-16|84.7|hmg:100209282|heat shock transcription factor 1;K09418|3|3e-16|83.6|dmo:Dmoj_GI20955|heat shock transcription factor, invertebrate	-	-	-	gi|357622040|gb|EHJ73660.1|/9.93664e-17/heat shock transcription factor [Danaus plexippus]
c37782.graph_c0	-8.12913	0.8106	-	-	-	-	-
c44663.graph_c0	-8.12976	0.8106	-	-	-	-	-
c28718.graph_c0	-8.12979	0.8106	K07424|1|4e-16|83.2|ssc:403324|cytochrome P450, family 3, subfamily A [EC:1.14.14.1]	GO:0044464//cell part	GO:0016491//oxidoreductase activity	-	gi|466004616|ref|XP_004268946.1|/6.50455e-16/PREDICTED: cytochrome P450 3A29-like [Orcinus orca]
c31294.graph_c0	-8.12981	0.8106	-	-	-	-	-
c26351.graph_c0	-8.12992	0.8106	-	-	-	-	-
c29727.graph_c0	-8.13008	0.8106	-	-	-	-	-
c26996.graph_c0	-8.13019	0.8106	-	-	-	-	-
c35671.graph_c0	-8.13081	0.8106	-	-	-	-	-
c37295.graph_c0	-8.13103	0.8106	-	-	-	-	-
c30955.graph_c0	-8.13103	0.8106	K02324|1|6e-13|72.8|tad:TRIADDRAFT_30078|DNA polymerase epsilon subunit 1 [EC:2.7.7.7]	GO:0031981//nuclear lumen	GO:0003676//nucleic acid binding;GO:0034061	GO:0006289//nucleotide-excision repair;GO:0000723//telomere maintenance;GO:0006261//DNA-dependent DNA replication;GO:0051320//S phase	gi|196012038|ref|XP_002115882.1|/5.71494e-12/hypothetical protein TRIADDRAFT_30078 [Trichoplax adhaerens]
c30891.graph_c0	-8.13132	0.8106	-	-	-	-	-
c194.graph_c1	-8.13143	0.8106	-	-	-	-	gi|470288661|ref|XP_004342640.1|/2.78394e-08/neutrophil cytosolic factor 2 [Capsaspora owczarzaki ATCC 30864]
c43366.graph_c0	-8.13151	0.8106	K01196|1|8e-07|52.4|bfo:BRAFLDRAFT_70494|glycogen debranching enzyme [EC:2.4.1.25 3.2.1.33]	-	-	-	gi|260817977|ref|XP_002603861.1|/7.90772e-06/hypothetical protein BRAFLDRAFT_70494 [Branchiostoma floridae]
c13651.graph_c0	-8.13166	0.8106	-	GO:0043231//intracellular membrane-bounded organelle	-	-	gi|126297732|ref|XP_001367166.1|/1.14786e-56/PREDICTED: ubiquinone biosynthesis protein COQ4 homolog, mitochondrial-like [Monodelphis domestica]
c28596.graph_c0	-8.13184	0.8106	K14784|1|3e-12|70.9|dre:450027|protein CMS1	-	-	-	gi|156377714|ref|XP_001630791.1|/2.8125e-19/predicted protein [Nematostella vectensis]
c23668.graph_c0	-8.13212	0.811292	-	-	-	-	gi|66816447|ref|XP_642233.1|/2.07031e-06/RNA polymerase II elongation factor [Dictyostelium discoideum AX4]
c31503.graph_c0	-8.13332	0.811292	K11367|1|4e-39|159|tca:658899|chromodomain-helicase-DNA-binding protein 1 [EC:3.6.4.12]	GO:0044427//chromosomal part;GO:0043231//intracellular membrane-bounded organelle	GO:0003676//nucleic acid binding;GO:0042623//ATPase activity, coupled;GO:0032559	GO:0006325//chromatin organization	gi|410907243|ref|XP_003967101.1|/5.49825e-39/PREDICTED: LOW QUALITY PROTEIN: chromodomain-helicase-DNA-binding protein 2-like [Takifugu rubripes]
c9823.graph_c0	-8.13341	0.811292	-	-	-	-	-
c29160.graph_c0	-8.13359	0.811292	K14856|1|3e-21|102|nve:NEMVE_v1g106150|protein SDA1	-	-	-	gi|182689547|sp|A7S6A5.1|SDA1_NEMVE/2.35605e-20/RecName: Full=Protein SDA1 homolog; AltName: Full=SDA1 domain-containing protein 1 homolog
c28666.graph_c0	-8.13377	0.811292	K09008|1|3e-08|57.0|nve:NEMVE_v1g212760|hypothetical protein	-	-	-	gi|156371066|ref|XP_001628587.1|/3.23545e-07/predicted protein [Nematostella vectensis]
c41693.graph_c0	-8.13389	0.811292	-	-	-	-	-
c30286.graph_c0	-8.13439	0.811292	-	-	-	-	-
c32419.graph_c0	-8.1348	0.811292	-	-	-	-	-
c25246.graph_c0	-8.13517	0.811322	K04882|1|1e-06|51.6|mgp:100544034|potassium voltage-gated channel Shaker-related subfamily A, beta member 1;K04883|2|2e-06|51.2|dre:797337|potassium voltage-gated channel Shaker-related subfamily A, beta member 2	-	GO:0003824//catalytic activity	-	gi|449512495|ref|XP_002199665.2|/1.47866e-12/PREDICTED: probable aldo-keto reductase 2-like, partial [Taeniopygia guttata]
c26383.graph_c0	-8.13566	0.811322	K12830|1|6e-26|115|cqu:CpipJ_CPIJ007014|splicing factor 3B subunit 3	GO:0005681//spliceosomal complex;GO:0031981//nuclear lumen	GO:0005488//binding	GO:0000377;GO:0065003	gi|410926437|ref|XP_003976685.1|/5.71726e-25/PREDICTED: splicing factor 3B subunit 3-like, partial [Takifugu rubripes]
c9323.graph_c0	-8.13573	0.811322	-	-	-	-	-
c30345.graph_c0	-8.13644	0.811322	-	-	-	-	-
c27904.graph_c0	-8.13649	0.811322	-	-	-	-	gi|291001035|ref|XP_002683084.1|/1.24936e-06/myb transcription factor [Naegleria gruberi]
c34665.graph_c0	-8.13854	0.811999	-	-	-	-	-
c38303.graph_c0	-8.13902	0.811999	-	-	-	-	-
c31071.graph_c0	-8.13914	0.811999	-	-	-	-	-
c34066.graph_c0	-8.1392	0.811999	-	-	-	-	-
c35031.graph_c0	-8.13933	0.811999	K12734|1|2e-33|140|api:100159193|peptidyl-prolyl cis-trans isomerase-like 3 [EC:5.2.1.8]	GO:0005681//spliceosomal complex	GO:0016859//cis-trans isomerase activity;GO:0005488//binding	GO:0000377;GO:0044267//cellular protein metabolic process	gi|340386894|ref|XP_003391943.1|/4.49583e-33/PREDICTED: peptidyl-prolyl cis-trans isomerase-like 3-like, partial [Amphimedon queenslandica]
c38883.graph_c0	-8.13945	0.811999	-	-	-	-	-
c41218.graph_c0	-8.13945	0.811999	-	-	-	-	-
c31615.graph_c0	-8.14003	0.811999	K09649|1|4e-33|141|acs:100559475|protease, serine, 16 (thymus) [EC:3.4.-.-]	-	-	-	gi|321477664|gb|EFX88622.1|/3.41336e-43/hypothetical protein DAPPUDRAFT_191142 [Daphnia pulex]
c27580.graph_c0	-8.14045	0.811999	K11352|1|3e-07|55.5|gga:417907|NADH dehydrogenase (ubiquinone) 1 alpha subcomplex 12 [EC:1.6.5.3 1.6.99.3]	-	-	-	gi|390368079|ref|XP_797557.3|/7.3082e-07/PREDICTED: mimitin, mitochondrial-like [Strongylocentrotus purpuratus]
c34664.graph_c0	-8.14045	0.811999	-	-	-	-	-
c1605.graph_c0	-8.14045	0.811999	-	-	-	-	-
c687.graph_c0	-8.14045	0.811999	-	-	-	-	-
c27359.graph_c0	-8.14099	0.811999	K04428|1|5e-29|127|mdo:100032495|mitogen-activated protein kinase kinase kinase 4 [EC:2.7.11.25]	-	-	-	gi|395535252|ref|XP_003769644.1|/3.17438e-28/PREDICTED: mitogen-activated protein kinase kinase kinase 4 [Sarcophilus harrisii]
c33538.graph_c0	-8.14117	0.811999	-	-	-	-	gi|470414935|ref|XP_004336732.1|/8.20826e-27/CDK5 regulatory subunit associated protein 1, putative [Acanthamoeba castellanii str. Neff]
c38096.graph_c0	-8.14162	0.811999	-	-	-	-	-
c44032.graph_c0	-8.14163	0.811999	-	-	-	-	-
c36305.graph_c0	-8.14171	0.811999	-	-	-	-	-
c11260.graph_c0	-8.14184	0.811999	-	-	-	-	gi|198422011|ref|XP_002121614.1|/9.51208e-07/PREDICTED: nuclear pore complex protein Nup155 [Ciona intestinalis]
c1248.graph_c0	-8.14184	0.811999	K15449|1|2e-18|90.9|tad:TRIADDRAFT_28630|tRNA wybutosine-synthesizing protein 1	-	GO:0005488//binding	-	gi|196010325|ref|XP_002115027.1|/1.99457e-17/hypothetical protein TRIADDRAFT_28630 [Trichoplax adhaerens]
c32834.graph_c0	-8.14197	0.811999	-	-	-	-	-
c35728.graph_c0	-8.14283	0.81275	-	-	-	-	gi|328700604|ref|XP_003241322.1|/1.72113e-29/PREDICTED: hypothetical protein LOC100571982 [Acyrthosiphon pisum]
c27379.graph_c0	-8.14335	0.81275	K13127|1|2e-47|188|acs:100563669|RING finger protein 113A	-	GO:0005488//binding	-	gi|327275329|ref|XP_003222426.1|/1.45038e-46/PREDICTED: RING finger protein 113A-like [Anolis carolinensis]
c37907.graph_c0	-8.14366	0.81275	K05667|1|4e-15|80.1|acs:100566537|ATP-binding cassette, subfamily C (CFTR/MRP), member 3;K05665|2|4e-15|80.1|cin:100185468|ATP-binding cassette, subfamily C (CFTR/MRP), member 1	-	GO:0042623//ATPase activity, coupled;GO:0015405	-	gi|459177668|ref|XP_002121623.2|/3.48717e-14/PREDICTED: multidrug resistance-associated protein 1-like [Ciona intestinalis]
c29072.graph_c0	-8.14377	0.81275	K09191|1|2e-25|116|nve:NEMVE_v1g242586|general transcription factor IIIA	-	-	-	gi|156386242|ref|XP_001633822.1|/1.49003e-24/predicted protein [Nematostella vectensis]
c1058.graph_c0	-8.14407	0.81275	-	-	-	-	-
c1601.graph_c0	-8.14463	0.81275	-	-	-	-	-
c648.graph_c0	-8.14564	0.81278	K07204|1|7e-21|99.0|nve:NEMVE_v1g84846|regulatory associated protein of mTOR	-	-	-	gi|156403600|ref|XP_001639996.1|/7.28394e-20/predicted protein [Nematostella vectensis]
c40157.graph_c0	-8.14618	0.81278	-	-	-	-	-
c30412.graph_c0	-8.14642	0.81278	-	-	-	-	-
c38101.graph_c0	-8.14677	0.81278	K14772|1|1e-07|55.5|tca:657455|U3 small nucleolar RNA-associated protein 20	-	-	-	gi|189242408|ref|XP_969008.2|/9.17019e-07/PREDICTED: similar to CG4554 CG4554-PA [Tribolium castaneum]
c37145.graph_c0	-8.14708	0.81278	-	-	-	-	-
c23410.graph_c0	-8.1471	0.81278	-	-	-	-	-
c1712.graph_c0	-8.14772	0.813516	K15335|1|1e-92|340|hmg:100214074|tRNA (cytosine34-C5)-methyltransferase [EC:2.1.1.203]	-	-	-	gi|221123364|ref|XP_002166177.1|/8.27643e-92/PREDICTED: tRNA (cytosine(34)-C(5))-methyltransferase-like [Hydra magnipapillata]
c28740.graph_c0	-8.14795	0.813516	K09182|1|8e-15|79.0|acs:100558049|GATA-binding protein 1/2/3	-	GO:0005488//binding	GO:0021515//cell differentiation in spinal cord	gi|148222826|ref|NP_001084335.1|/7.88286e-14/GATA-binding factor 3 [Xenopus laevis]
c37156.graph_c0	-8.14852	0.813516	-	-	-	-	gi|470415495|ref|XP_004336793.1|/8.31957e-08/PPR repeat/pentatricopeptide repeat domain containing protein, partial [Acanthamoeba castellanii str. Neff]
c39145.graph_c0	-8.14859	0.813516	-	-	-	-	-
c41280.graph_c0	-8.14868	0.813516	-	-	-	-	-
c40037.graph_c0	-8.14889	0.813516	-	-	-	-	-
c3511.graph_c0	-8.14894	0.813516	-	-	-	-	-
c33406.graph_c0	-8.14894	0.813516	-	-	-	-	-
c44018.graph_c0	-8.14894	0.813516	-	-	-	-	-
c12055.graph_c0	-8.14921	0.813516	-	-	-	-	-
c39656.graph_c0	-8.15023	0.813516	K10413|1|6e-57|218|phu:Phum_PHUM061490|dynein heavy chain 1, cytosolic	-	-	-	gi|442630302|ref|NP_001261432.1|/6.34681e-56/dynein heavy chain 64C, isoform I [Drosophila melanogaster]
c36806.graph_c0	-8.15081	0.813516	-	-	-	-	-
c38519.graph_c0	-8.1509	0.813516	K05607|1|7e-11|65.9|tad:TRIADDRAFT_63838|methylglutaconyl-CoA hydratase [EC:4.2.1.18]	-	-	-	gi|380876897|sp|F1R6N4.2|ECHD1_DANRE/1.60433e-22/RecName: Full=Ethylmalonyl-CoA decarboxylase; AltName: Full=Enoyl-CoA hydratase domain-containing protein 1; AltName: Full=Methylmalonyl-CoA decarboxylase; Short=MMCD
c27409.graph_c0	-8.15095	0.813516	K03644|1|2e-44|177|oaa:100081998|lipoic acid synthetase [EC:2.8.1.8]	GO:0043231//intracellular membrane-bounded organelle	GO:0043169//cation binding;GO:0016783//sulfurtransferase activity;GO:0051536//iron-sulfur cluster binding;GO:0004672//protein kinase activity;GO:0032559	GO:0006633//fatty acid biosynthetic process;GO:0006464//cellular protein modification process	gi|470303643|ref|XP_004347954.1|/2.84672e-48/lipoic acid synthase [Capsaspora owczarzaki ATCC 30864]
c25788.graph_c0	-8.15153	0.813516	-	-	-	-	gi|167519995|ref|XP_001744337.1|/1.02418e-21/hypothetical protein [Monosiga brevicollis MX1]
c32968.graph_c0	-8.15157	0.813516	-	-	-	-	-
c26235.graph_c0	-8.15169	0.813516	-	-	-	-	-
c43787.graph_c0	-8.15185	0.813516	K08010|1|1e-11|68.2|bfo:BRAFLDRAFT_204036|neutrophil cytosolic factor 2	GO:0031981//nuclear lumen;GO:0030141//secretory granule	GO:0005515//protein binding;GO:0050664//oxidoreductase activity, acting on NAD(P)H, oxygen as acceptor	GO:0010033//response to organic substance;GO:0006801//superoxide metabolic process;GO:0006952//defense response	gi|260811265|ref|XP_002600343.1|/1.41122e-10/hypothetical protein BRAFLDRAFT_204036 [Branchiostoma floridae]
c24359.graph_c0	-8.15244	0.814091	K02937|1|1e-06|52.0|bfo:BRAFLDRAFT_125387|large subunit ribosomal protein L7e	-	-	-	gi|32169292|emb|CAD89885.1|/2.43166e-07/ribosomal protein L7 [Crassostrea gigas]
c38486.graph_c0	-8.1536	0.814091	-	-	-	-	-
c583.graph_c0	-8.15431	0.814091	K02355|1|6e-06|51.2|tad:TRIADDRAFT_50837|elongation factor G	-	GO:0005488//binding	-	gi|470419264|ref|XP_004337176.1|/1.30425e-58/GTPbinding protein TypA/BipA, putative [Acanthamoeba castellanii str. Neff]
c9894.graph_c1	-8.15457	0.814091	K13754|1|3e-12|71.6|ecb:100056481|solute carrier family 24 (sodium/potassium/calcium exchanger), member 6	GO:0044464//cell part	-	GO:0006810//transport	gi|149720635|ref|XP_001490258.1|/2.27321e-11/PREDICTED: sodium/potassium/calcium exchanger 6 [Equus caballus]
c7301.graph_c0	-8.15492	0.814091	-	-	-	-	gi|91076488|ref|XP_972738.1|/4.80854e-11/PREDICTED: similar to Bm44 [Tribolium castaneum]
c40579.graph_c0	-8.15564	0.814091	K09553|1|4e-17|87.4|nvi:100119701|stress-induced-phosphoprotein 1	-	-	-	gi|67480585|ref|XP_655642.1|/4.72173e-18/TPR repeat protein [Entamoeba histolytica HM-1:IMSS]
c39043.graph_c0	-8.15574	0.814091	-	-	-	-	-
c44391.graph_c0	-8.15607	0.814091	-	-	-	-	-
c40978.graph_c0	-8.15607	0.814091	K00106|1|3e-16|84.0|cin:100175049|xanthine dehydrogenase/oxidase [EC:1.17.1.4 1.17.3.2]	-	GO:0051536//iron-sulfur cluster binding;GO:0046914//transition metal ion binding;GO:0016726//oxidoreductase activity, acting on CH or CH2 groups, NAD or NADP as acceptor;GO:0016727;GO:0042802//identical protein binding;GO:0050662//coenzyme binding	GO:0006145//purine nucleobase catabolic process;GO:0007589//body fluid secretion;GO:0030855//epithelial cell differentiation	gi|459177052|ref|XP_004226175.1|/2.40956e-15/PREDICTED: xanthine dehydrogenase/oxidase-like [Ciona intestinalis]
c39223.graph_c0	-8.15667	0.814091	-	-	-	-	-
c33457.graph_c0	-8.1572	0.814091	-	-	-	-	-
c13374.graph_c0	-8.15744	0.814827	-	-	-	-	-
c3727.graph_c0	-8.15759	0.814827	-	-	-	-	-
c29550.graph_c0	-8.15834	0.814827	K13117|1|2e-33|142|ame:413147|ATP-dependent RNA helicase DDX35 [EC:3.6.4.13];K12813|3|3e-31|135|phu:Phum_PHUM410360|pre-mRNA-splicing factor ATP-dependent RNA helicase DHX16 [EC:3.6.4.13];K12818|5|3e-31|135|phu:Phum_PHUM299460|ATP-dependent RNA helicase DHX8/PRP22 [EC:3.6.4.13]	-	-	-	gi|340371769|ref|XP_003384417.1|/5.17057e-36/PREDICTED: probable ATP-dependent RNA helicase DHX35 [Amphimedon queenslandica]
c41739.graph_c0	-8.1585	0.814827	-	-	-	-	-
c9394.graph_c0	-8.15957	0.814827	K01613|1|4e-47|187|nve:NEMVE_v1g189768|phosphatidylserine decarboxylase [EC:4.1.1.65]	-	GO:0016829//lyase activity	-	gi|443692772|gb|ELT94293.1|/1.4864e-47/hypothetical protein CAPTEDRAFT_160543 [Capitella teleta]
c36864.graph_c0	-8.16043	0.814827	-	-	-	-	gi|156370916|ref|XP_001628513.1|/2.74929e-06/predicted protein [Nematostella vectensis]
c21919.graph_c0	-8.16058	0.814827	K00237|1|3e-09|62.0|hmg:100205518|succinate dehydrogenase (ubiquinone) membrane anchor subunit	-	-	-	gi|221132919|ref|XP_002160472.1|/2.26403e-08/PREDICTED: succinate dehydrogenase [ubiquinone] cytochrome b small subunit, mitochondrial-like [Hydra magnipapillata]
c39209.graph_c0	-8.16126	0.814827	-	-	-	-	gi|470300175|ref|XP_004346826.1|/4.59843e-06/predicted protein [Capsaspora owczarzaki ATCC 30864]
c3800.graph_c0	-8.16153	0.814827	K03648|1|4e-62|238|oaa:100076883|uracil-DNA glycosylase [EC:3.2.2.27]	GO:0043231//intracellular membrane-bounded organelle	GO:0005488//binding;GO:0019104//DNA N-glycosylase activity	GO:0002200;GO:0006281//DNA repair	gi|345323829|ref|XP_001508201.2|/2.95151e-61/PREDICTED: uracil-DNA glycosylase-like [Ornithorhynchus anatinus]
c35268.graph_c0	-8.16206	0.814827	K00102|1|1e-08|58.2|cbr:CBG09729|D-lactate dehydrogenase (cytochrome) [EC:1.1.2.4]	-	GO:0003824//catalytic activity	-	gi|170030439|ref|XP_001843096.1|/6.27101e-27/d-lactate dehydrognease 2 [Culex quinquefasciatus]
c41594.graph_c0	-8.16212	0.814827	-	-	-	-	-
c22753.graph_c0	-8.16216	0.814827	K01081|1|2e-39|163|dre:321720|5'-nucleotidase [EC:3.1.3.5]	-	-	-	gi|410902907|ref|XP_003964935.1|/6.15119e-41/PREDICTED: cytosolic 5'-nucleotidase 3-like [Takifugu rubripes]
c37563.graph_c0	-8.16241	0.815402	-	-	-	-	-
c35096.graph_c0	-8.16242	0.815402	K05767|1|3e-07|54.3|nve:NEMVE_v1g243068|IQ motif containing GTPase activating protein	-	-	-	gi|470325502|ref|XP_004364474.1|/2.261e-13/ras GTPase-activating protein [Capsaspora owczarzaki ATCC 30864]
c44952.graph_c0	-8.16249	0.815402	-	-	-	-	gi|470302054|ref|XP_004347517.1|/1.27995e-11/guanine nucleotide-exchange protein [Capsaspora owczarzaki ATCC 30864]
c37783.graph_c0	-8.16296	0.815402	-	-	-	-	-
c26609.graph_c0	-8.16309	0.815402	K11978|1|1e-14|81.3|api:100159476|E3 ubiquitin-protein ligase UBR3 [EC:6.3.2.19]	-	-	-	gi|470322519|ref|XP_004349263.1|/3.67229e-16/predicted protein [Capsaspora owczarzaki ATCC 30864]
c32404.graph_c0	-8.16343	0.815402	-	-	-	-	-
c1688.graph_c0	-8.16352	0.815402	-	-	-	-	gi|118380964|ref|XP_001023644.1|/3.71112e-25/Cyclin, N-terminal domain containing protein [Tetrahymena thermophila]
c26958.graph_c0	-8.16355	0.815402	K00654|1|1e-97|357|nve:NEMVE_v1g241814|serine palmitoyltransferase [EC:2.3.1.50]	-	GO:0016740//transferase activity	-	gi|291229706|ref|XP_002734813.1|/6.38748e-99/PREDICTED: serine palmitoyltransferase, long chain base subunit 2-like [Saccoglossus kowalevskii]
c36616.graph_c0	-8.16452	0.815402	-	-	-	-	-
c29924.graph_c0	-8.16452	0.815402	-	-	-	-	-
c1199.graph_c0	-8.16485	0.815402	K06889|1|2e-25|115|dre:561333|	-	-	-	gi|470241246|ref|XP_004352198.1|/3.57363e-26/hypothetical protein DFA_09542 [Dictyostelium fasciculatum]
c448.graph_c1	-8.16498	0.815402	-	-	-	-	gi|326925538|ref|XP_003208970.1|/1.42414e-07/PREDICTED: leucine-rich repeat-containing protein 40-like [Meleagris gallopavo]
c32308.graph_c0	-8.16535	0.815402	-	-	-	-	-
c26131.graph_c0	-8.16643	0.815402	-	-	-	-	gi|470363410|ref|XP_004365604.1|/1.02714e-12/hypothetical protein CAOG_00733 [Capsaspora owczarzaki ATCC 30864]
c34766.graph_c0	-8.16652	0.815402	-	-	-	-	-
c574.graph_c1	-8.16667	0.815402	-	-	-	-	-
c30190.graph_c0	-8.16678	0.815402	-	-	-	-	-
c44499.graph_c0	-8.16682	0.815402	-	-	-	-	gi|470362728|ref|XP_004365413.1|/6.17749e-11/predicted protein [Capsaspora owczarzaki ATCC 30864]
c37240.graph_c0	-8.16718	0.815402	-	-	-	-	-
c37540.graph_c0	-8.16785	0.81605	-	-	-	-	-
c30223.graph_c0	-8.16844	0.81605	-	-	-	-	-
c21241.graph_c0	-8.16854	0.81605	-	-	-	-	gi|149428675|ref|XP_001516272.1|/2.36194e-11/PREDICTED: coiled-coil domain-containing protein 124-like, partial [Ornithorhynchus anatinus]
c26254.graph_c0	-8.16945	0.81605	-	GO:0044464//cell part	-	-	gi|40786445|ref|NP_955405.1|/1.71523e-07/tail-anchored protein insertion receptor WRB [Rattus norvegicus]
c3625.graph_c0	-8.16957	0.81605	-	-	-	-	-
c28008.graph_c0	-8.1696	0.81605	K02213|1|6e-08|57.0|spu:373248|cell division control protein 6	-	GO:0016462//pyrophosphatase activity;GO:0032559	-	gi|167534381|ref|XP_001748866.1|/1.80644e-07/hypothetical protein [Monosiga brevicollis MX1]
c28534.graph_c0	-8.16972	0.81605	K14861|1|4e-22|105|cfa:487735|nucleolar pre-ribosomal-associated protein 1	-	-	-	gi|348525440|ref|XP_003450230.1|/1.56093e-28/PREDICTED: nucleolar pre-ribosomal-associated protein 1 [Oreochromis niloticus]
c26598.graph_c0	-8.17065	0.81605	-	-	-	-	-
c43616.graph_c0	-8.17088	0.81605	K15105|1|8e-07|52.4|dsi:Dsim_GD17068|solute carrier family 25 (mitochondrial aspartate/glutamate transporter), member 12/13	-	-	-	gi|195575083|ref|XP_002105509.1|/7.77973e-06/GD17068 [Drosophila simulans]
c26260.graph_c0	-8.17102	0.81605	K10428|1|3e-19|94.7|cin:100180245|dynactin 6	-	-	-	gi|321475212|gb|EFX86175.1|/3.10177e-20/hypothetical protein DAPPUDRAFT_208336 [Daphnia pulex]
c8419.graph_c0	-8.17117	0.81605	-	-	-	-	-
c43920.graph_c0	-8.17148	0.81605	-	-	-	-	-
c27504.graph_c0	-8.1716	0.81605	K14767|1|3e-15|83.6|nve:NEMVE_v1g102277|U3 small nucleolar RNA-associated protein 3	-	-	-	gi|156386735|ref|XP_001634067.1|/2.33799e-14/predicted protein [Nematostella vectensis]
c26443.graph_c0	-8.17238	0.81605	K14554|1|2e-59|229|spu:574987|U3 small nucleolar RNA-associated protein 21	-	-	-	gi|390333968|ref|XP_780489.3|/1.30437e-57/PREDICTED: WD repeat-containing protein 36 [Strongylocentrotus purpuratus]
c21891.graph_c0	-8.17319	0.816713	K14406|1|7e-47|187|xtr:407896|cleavage stimulation factor subunit 1	-	-	-	gi|47575752|ref|NP_001001220.1|/5.0963e-46/cleavage stimulation factor, 3' pre-RNA, subunit 1, 50kDa [Xenopus (Silurana) tropicalis]
c29813.graph_c0	-8.17325	0.816713	K05662|1|1e-87|323|nve:NEMVE_v1g247032|ATP-binding cassette, subfamily B (MDR/TAP), member 7	GO:0031224//intrinsic to membrane;GO:0043231//intracellular membrane-bounded organelle	GO:0017111//nucleoside-triphosphatase activity;GO:0015405;GO:0032559	GO:0006810//transport;GO:0006875//cellular metal ion homeostasis;GO:0009207	gi|156362114|ref|XP_001625626.1|/7.8734e-87/predicted protein [Nematostella vectensis]
c34595.graph_c0	-8.17325	0.816713	-	-	-	-	-
c3270.graph_c0	-8.17335	0.816713	K03347|1|3e-57|223|phu:Phum_PHUM546660|cullin 1	GO:0031461//cullin-RING ubiquitin ligase complex	GO:0005488//binding	GO:0012501//programmed cell death;GO:0044267//cellular protein metabolic process;GO:0009653//anatomical structure morphogenesis	gi|291391000|ref|XP_002711990.1|/1.55581e-56/PREDICTED: cullin 1 [Oryctolagus cuniculus]
c34919.graph_c0	-8.17371	0.816713	-	-	-	-	-
c7205.graph_c0	-8.17391	0.816713	-	-	-	-	gi|389614720|dbj|BAM20386.1|/1.61023e-36/integral membrane protein [Papilio polytes]
c30813.graph_c0	-8.17437	0.816713	-	-	-	-	-
c569.graph_c0	-8.17437	0.816713	-	-	-	-	-
c37859.graph_c0	-8.17478	0.816713	-	-	-	-	-
c2772.graph_c0	-8.17486	0.816713	-	-	-	-	-
c39579.graph_c0	-8.17494	0.816713	-	-	-	-	gi|345482279|ref|XP_001607946.2|/5.58005e-07/PREDICTED: vacuole membrane protein 1-like [Nasonia vitripennis]
c253.graph_c0	-8.17504	0.816713	K06063|1|1e-33|143|tad:TRIADDRAFT_51016|SNW domain-containing protein 1	-	-	-	gi|470423706|ref|XP_004337624.1|/3.04528e-37/SKIP/SNW subfamily protein [Acanthamoeba castellanii str. Neff]
c21140.graph_c0	-8.17511	0.816713	-	-	-	-	gi|470528387|ref|XP_004367898.1|/1.49814e-10/elongation factor 1, putative [Acanthamoeba castellanii str. Neff]
c29722.graph_c0	-8.17523	0.816713	-	-	-	-	-
c37378.graph_c0	-8.17532	0.816713	-	-	-	-	-
c23798.graph_c0	-8.17553	0.816713	K12587|1|2e-48|193|nve:NEMVE_v1g180736|exosome complex component MTR3, animal type	-	GO:0016787//hydrolase activity	-	gi|291237650|ref|XP_002738745.1|/3.88787e-48/PREDICTED: predicted protein-like [Saccoglossus kowalevskii]
c26323.graph_c0	-8.1759	0.816713	-	-	-	-	-
c31446.graph_c0	-8.17595	0.816713	-	-	-	-	gi|443711328|gb|ELU05156.1|/2.27188e-15/hypothetical protein CAPTEDRAFT_140557 [Capitella teleta]
c27706.graph_c0	-8.17614	0.816713	K04564|1|2e-07|55.8|tad:TRIADDRAFT_35123|superoxide dismutase, Fe-Mn family [EC:1.15.1.1]	-	-	-	gi|429328969|gb|AFZ80728.1|/3.07263e-09/iron-dependent superoxide dismutase, putative [Babesia equi]
c2962.graph_c0	-8.17759	0.817376	K14443|1|1e-16|87.8|dre:492503|protein Tob/BTG	GO:0044424//intracellular part	GO:0005515//protein binding	GO:0048731;GO:0009888//tissue development;GO:0045597//positive regulation of cell differentiation;GO:2000026//regulation of multicellular organismal development;GO:0008152//metabolic process	gi|55250641|gb|AAH85463.1|/2.34151e-16/Si:dkey-42i9.4 [Danio rerio]
c6829.graph_c0	-8.17771	0.817376	K12622|1|3e-23|107|ecb:100629288|U6 snRNA-associated Sm-like protein LSm3	GO:0005681//spliceosomal complex;GO:0044444//cytoplasmic part	GO:0003723//RNA binding	GO:0000291//nuclear-transcribed mRNA catabolic process, exonucleolytic;GO:0000377	gi|291239206|ref|XP_002739490.1|/7.22213e-23/PREDICTED: Lsm3 protein-like [Saccoglossus kowalevskii]
c40070.graph_c0	-8.17785	0.817376	-	-	-	-	-
c30670.graph_c0	-8.1794	0.817376	-	-	-	-	-
c29335.graph_c0	-8.17951	0.817376	K05747|1|1e-12|72.0|hmg:100212550|Wiskott-Aldrich syndrome protein	-	-	-	gi|449684362|ref|XP_004210605.1|/9.78452e-12/PREDICTED: uncharacterized protein LOC100201341, partial [Hydra magnipapillata]
c9510.graph_c0	-8.17962	0.817376	-	-	-	-	-
c2578.graph_c0	-8.17985	0.817376	-	-	-	-	-
c23029.graph_c0	-8.18052	0.817376	-	-	-	-	-
c30992.graph_c0	-8.1806	0.817376	K10427|1|3e-17|87.0|hmg:100208588|dynactin 5	GO:0044424//intracellular part	-	-	gi|349929369|dbj|GAA28691.1|/5.87753e-17/dynactin 5 [Clonorchis sinensis]
c39795.graph_c0	-8.18077	0.817376	-	-	-	-	-
c28656.graph_c0	-8.18085	0.817376	K07208|1|2e-55|216|nve:NEMVE_v1g236736|Ras homolog enriched in brain	GO:0044464//cell part	GO:0000166//nucleotide binding;GO:0016787//hydrolase activity	GO:0007165//signal transduction	gi|330791914|ref|XP_003284036.1|/9.9101e-55/Ras GTPase [Dictyostelium purpureum]
c27925.graph_c0	-8.18089	0.817376	K12813|1|2e-67|254|dre:336645|pre-mRNA-splicing factor ATP-dependent RNA helicase DHX16 [EC:3.6.4.13]	-	GO:0032559;GO:0042623//ATPase activity, coupled	-	gi|326429662|gb|EGD75232.1|/4.2188e-71/ATP-dependent helicase [Salpingoeca sp. ATCC 50818]
c42509.graph_c0	-8.18155	0.817376	K03006|1|4e-16|83.2|cqu:CpipJ_CPIJ016666|DNA-directed RNA polymerase II subunit RPB1 [EC:2.7.7.6]	GO:0016591//DNA-directed RNA polymerase II, holoenzyme	GO:0034062//RNA polymerase activity;GO:0003676//nucleic acid binding	GO:0006351//transcription, DNA-dependent	gi|353251633|pdb|3J0K|A/3.43922e-17/Chain A, Orientation Of Rna Polymerase Ii Within The Human Vp16-Mediator-Pol Ii-Tfiif Assembly
c43125.graph_c0	-8.18225	0.817376	-	-	-	-	-
c36779.graph_c0	-8.18239	0.817376	-	-	-	-	gi|294878169|ref|XP_002768292.1|/7.13771e-23/hypothetical protein Pmar_PMAR025106 [Perkinsus marinus ATCC 50983]
c34285.graph_c0	-8.18273	0.818024	-	-	-	GO:0051234//establishment of localization	gi|395532672|ref|XP_003768393.1|/1.10369e-47/PREDICTED: oxysterol-binding protein-related protein 7 [Sarcophilus harrisii]
c41502.graph_c0	-8.18289	0.818024	K07199|1|8e-07|52.4|tad:TRIADDRAFT_16636|5'-AMP-activated protein kinase, regulatory beta subunit	-	-	-	gi|281212316|gb|EFA86476.1|/1.62477e-11/putative glycoside hydrolase [Polysphondylium pallidum PN500]
c25907.graph_c0	-8.18336	0.818024	-	GO:0005783//endoplasmic reticulum;GO:0044425//membrane part	-	GO:0032501//multicellular organismal process	gi|66808569|ref|XP_638007.1|/1.90756e-07/SUN domain-containing protein 2 [Dictyostelium discoideum AX4]
c9788.graph_c0	-8.18366	0.818024	K12479|1|4e-11|69.7|tad:TRIADDRAFT_22566|vacuolar protein sorting-associated protein 45;K15292|2|4e-08|59.7|cin:100176725|syntaxin-binding protein 1;K15300|3|7e-08|58.9|mdo:100018779|syntaxin-binding protein 2	GO:0005768//endosome;GO:0031982//vesicle;GO:0044446//intracellular organelle part;GO:0031090//organelle membrane	GO:0005515//protein binding	GO:0006810//transport;GO:0051640//organelle localization;GO:0043473//pigmentation;GO:0032502//developmental process	gi|348516222|ref|XP_003445638.1|/7.27493e-73/PREDICTED: vacuolar protein sorting-associated protein 33A [Oreochromis niloticus]
c6535.graph_c0	-8.18383	0.818024	-	-	-	-	gi|66817780|ref|XP_642651.1|/1.37559e-51/mitochondrial genome maintenance protein [Dictyostelium discoideum AX4]
c36676.graph_c0	-8.18471	0.818024	-	-	-	-	-
c23651.graph_c0	-8.18478	0.818024	K07748|1|3e-10|67.0|cfa:481079|sterol-4alpha-carboxylate 3-dehydrogenase (decarboxylating) [EC:1.1.1.170]	-	GO:0003824//catalytic activity	GO:0008152//metabolic process	gi|196015487|ref|XP_002117600.1|/1.04228e-29/hypothetical protein TRIADDRAFT_32781 [Trichoplax adhaerens]
c493.graph_c0	-8.18478	0.818024	K01078|1|3e-11|67.0|nve:NEMVE_v1g239170|acid phosphatase [EC:3.1.3.2];K14395|2|2e-10|64.3|xtr:780193|lysophosphatidic acid phosphatase type 6 [EC:3.1.3.2]	-	GO:0016787//hydrolase activity	-	gi|470320909|ref|XP_004348894.1|/1.12178e-12/hypothetical protein CAOG_02144 [Capsaspora owczarzaki ATCC 30864]
c28264.graph_c0	-8.18526	0.818053	-	-	-	-	-
c26865.graph_c0	-8.18536	0.818053	-	-	-	-	-
c35509.graph_c0	-8.18592	0.818053	K04486|1|3e-14|77.0|tad:TRIADDRAFT_25985|histidinol-phosphatase (PHP family) [EC:3.1.3.15]	-	-	-	gi|470307192|ref|XP_004363612.1|/2.14173e-19/histidinol-phosphatase [Capsaspora owczarzaki ATCC 30864]
c7573.graph_c0	-8.18597	0.818053	K14457|1|6e-45|128|cfa:485186|2-acylglycerol O-acyltransferase 2 [EC:2.3.1.22]	-	GO:0016411//acylglycerol O-acyltransferase activity	GO:0022600//digestive system process;GO:0006641//triglyceride metabolic process;GO:0046339//diacylglycerol metabolic process	gi|330843071|ref|XP_003293487.1|/5.77259e-46/monoacylglycerol O-acyltransferase [Dictyostelium purpureum]
c23856.graph_c0	-8.18601	0.818053	-	-	-	-	-
c24096.graph_c0	-8.18641	0.818053	-	-	-	-	gi|326434322|gb|EGD79892.1|/9.03601e-10/hypothetical protein PTSG_10176 [Salpingoeca sp. ATCC 50818]
c39408.graph_c0	-8.18643	0.818053	-	-	-	-	-
c40085.graph_c0	-8.18688	0.818053	-	-	-	-	-
c10857.graph_c0	-8.1872	0.818053	K14079|1|1e-27|124|xla:446914|poly(A) RNA polymerase GLD2 [EC:2.7.7.19]	-	-	-	gi|470266427|ref|XP_004361754.1|/3.04487e-47/Putative caffeine-induced death protein 1 [Dictyostelium fasciculatum]
c20441.graph_c0	-8.18815	0.818716	-	-	-	-	gi|470377909|ref|XP_004333431.1|/7.11365e-07/cytochrome b5 domain containing protein [Acanthamoeba castellanii str. Neff]
c3696.graph_c0	-8.18824	0.818716	K11540|1|7e-19|92.4|ame:410408|carbamoyl-phosphate synthase / aspartate carbamoyltransferase / dihydroorotase [EC:6.3.5.5 2.1.3.2 3.5.2.3];K01948|3|8e-18|89.0|dre:555623|carbamoyl-phosphate synthase (ammonia) [EC:6.3.4.16]	-	-	-	gi|409151261|gb|AFV15553.1|/1.78283e-18/conserved ATPase domain protein, partial [Lipotriches australica]
c39481.graph_c0	-8.18861	0.818716	-	-	-	-	-
c31331.graph_c0	-8.18944	0.818716	-	-	-	-	-
c8621.graph_c0	-8.18985	0.818716	K00604|1|1e-36|153|dre:556680|methionyl-tRNA formyltransferase [EC:2.1.2.9]	-	-	-	gi|158749622|ref|NP_001071010.2|/1.14865e-35/methionyl-tRNA formyltransferase, mitochondrial [Danio rerio]
c37484.graph_c0	-8.18993	0.818716	K14963|1|5e-09|59.7|pon:100174268|COMPASS component SWD3	-	-	-	gi|470302272|ref|XP_004347575.1|/2.21735e-16/predicted protein [Capsaspora owczarzaki ATCC 30864]
c24565.graph_c0	-8.18997	0.818716	K00587|1|3e-38|159|xtr:100127802|protein-S-isoprenylcysteine O-methyltransferase [EC:2.1.1.100]	GO:0044464//cell part	-	-	gi|348533608|ref|XP_003454297.1|/9.11333e-39/PREDICTED: protein-S-isoprenylcysteine O-methyltransferase-like [Oreochromis niloticus]
c44481.graph_c0	-8.1905	0.818716	-	-	-	-	-
c35499.graph_c0	-8.19072	0.818716	-	-	-	-	-
c32736.graph_c0	-8.19072	0.818716	-	-	-	-	-
c3214.graph_c0	-8.19126	0.818716	-	-	-	-	-
c34088.graph_c0	-8.19154	0.818716	K11647|1|2e-31|134|bmy:Bm1_51990|SWI/SNF-related matrix-associated actin-dependent regulator of chromatin subfamily A member 2/4 [EC:3.6.4.-]	-	GO:0005488//binding;GO:0016817//hydrolase activity, acting on acid anhydrides	-	gi|340379158|ref|XP_003388094.1|/1.07665e-31/PREDICTED: probable global transcription activator SNF2L2-like [Amphimedon queenslandica]
c25113.graph_c0	-8.19237	0.819276	-	-	-	-	-
c29910.graph_c0	-8.19262	0.819276	-	-	-	-	-
c8931.graph_c0	-8.19321	0.819276	-	-	-	-	-
c28949.graph_c0	-8.1936	0.819276	-	-	-	-	-
c41129.graph_c0	-8.19415	0.819276	-	-	-	-	-
c30369.graph_c0	-8.19429	0.819276	-	-	-	-	-
c24509.graph_c0	-8.19435	0.819276	-	-	-	-	gi|350424469|ref|XP_003493806.1|/6.57114e-15/PREDICTED: 30S ribosomal protein S11-like [Bombus impatiens]
c30130.graph_c0	-8.19481	0.819276	-	-	-	-	-
c7675.graph_c0	-8.19527	0.819291	-	-	-	-	-
c33966.graph_c0	-8.19573	0.819291	K11592|1|4e-06|50.1|bfo:BRAFLDRAFT_202604|endoribonuclease Dicer [EC:3.1.26.-]	-	-	-	gi|74834199|emb|CAI44479.1|/8.49595e-08/Dicer-like ribonuclease with helicase and Rnase III domains [Paramecium tetraurelia]
c35289.graph_c0	-8.19599	0.819291	-	-	-	-	-
c26412.graph_c0	-8.19617	0.819291	K08958|1|7e-13|72.4|ame:410831|casein kinase 1, gamma [EC:2.7.11.1]	-	GO:0016301//kinase activity	-	gi|405960451|gb|EKC26376.1|/7.32362e-12/Casein kinase I isoform gamma-3 [Crassostrea gigas]
c26615.graph_c0	-8.19621	0.819291	K03679|1|7e-69|261|bfo:BRAFLDRAFT_118871|exosome complex component RRP4	-	-	-	gi|260786192|ref|XP_002588142.1|/5.23099e-68/hypothetical protein BRAFLDRAFT_118871 [Branchiostoma floridae]
c43120.graph_c0	-8.19679	0.819291	-	-	-	-	-
c744.graph_c0	-8.19684	0.819291	-	-	-	-	-
c6603.graph_c0	-8.19711	0.819291	K03671|1|2e-09|63.5|phu:Phum_PHUM035260|thioredoxin 1	-	-	GO:0033554//cellular response to stress	gi|470404365|ref|XP_004335790.1|/1.22823e-37/thioredoxin family Trp26 family protein [Acanthamoeba castellanii str. Neff]
c41294.graph_c0	-8.1981	0.819924	-	-	-	-	-
c22616.graph_c0	-8.19815	0.819924	K00072|1|2e-38|159|hsa:6697|sepiapterin reductase [EC:1.1.1.153]	-	GO:0005488//binding;GO:0016616//oxidoreductase activity, acting on the CH-OH group of donors, NAD or NADP as acceptor	GO:0009108//coenzyme biosynthetic process;GO:0046483//heterocycle metabolic process;GO:0042221//response to chemical stimulus;GO:0044106;GO:0044271//cellular nitrogen compound biosynthetic process;GO:0006725//cellular aromatic compound metabolic process	gi|332226817|ref|XP_003262586.1|/1.0442e-37/PREDICTED: sepiapterin reductase [Nomascus leucogenys]
c22247.graph_c0	-8.1982	0.819924	-	-	-	-	-
c37737.graph_c0	-8.1982	0.819924	K05661|1|1e-11|68.2|bta:783257|ATP-binding cassette, subfamily B (MDR/TAP), member 6	GO:0043234//protein complex;GO:0031306//intrinsic to mitochondrial outer membrane	GO:0042626//ATPase activity, coupled to transmembrane movement of substances;GO:0046915//transition metal ion transmembrane transporter activity;GO:0005506//iron ion binding;GO:0032559	GO:0006778//porphyrin-containing compound metabolic process;GO:0015691//cadmium ion transport;GO:0009636//response to toxic substance;GO:0051181//cofactor transport;GO:0006875//cellular metal ion homeostasis	gi|348506920|ref|XP_003441005.1|/7.3245e-12/PREDICTED: ATP-binding cassette sub-family B member 6, mitochondrial-like [Oreochromis niloticus]
c526.graph_c1	-8.19905	0.819924	K11982|1|1e-27|123|nvi:100114906|E3 ubiquitin-protein ligase RNF115/126 [EC:6.3.2.19]	-	GO:0005488//binding;GO:0019787//small conjugating protein ligase activity	GO:0016567//protein ubiquitination	gi|156539061|ref|XP_001599771.1|/7.19657e-27/PREDICTED: E3 ubiquitin-protein ligase RNF115-like, partial [Nasonia vitripennis]
c30251.graph_c0	-8.19912	0.819924	-	-	-	-	-
c26571.graph_c0	-8.20035	0.819924	-	-	-	-	-
c26455.graph_c0	-8.20077	0.819924	-	-	-	-	-
c42637.graph_c0	-8.20117	0.819924	-	-	-	-	-
c41873.graph_c0	-8.20126	0.819924	-	-	-	-	-
c26087.graph_c0	-8.20207	0.819924	K14410|1|2e-17|89.4|mdo:100030201|acid phosphatase [EC:3.1.3.2]	-	-	-	gi|470289419|ref|XP_004342861.1|/1.6222e-17/predicted protein [Capsaspora owczarzaki ATCC 30864]
c34796.graph_c0	-8.20216	0.820454	K03869|1|6e-13|72.8|smm:Smp_031000.3|cullin 3	GO:0031461//cullin-RING ubiquitin ligase complex	GO:0019787//small conjugating protein ligase activity	GO:0048812//neuron projection morphogenesis;GO:0003006//developmental process involved in reproduction;GO:0048667//cell morphogenesis involved in neuron differentiation;GO:0048592//eye morphogenesis;GO:0006915//apoptotic process;GO:0032446//protein modification by small protein conjugation;GO:0006508//proteolysis;GO:0007472//wing disc morphogenesis	gi|401406183|ref|XP_003882541.1|/7.04772e-15/hypothetical protein NCLIV_022980 [Neospora caninum Liverpool]
c41626.graph_c0	-8.20319	0.820454	-	-	-	-	-
c32039.graph_c0	-8.20349	0.820454	-	-	-	-	-
c38755.graph_c0	-8.20366	0.820454	K12478|1|1e-08|59.7|ssc:100153403|early endosome antigen 1;K10421|4|7e-08|57.0|phu:Phum_PHUM291650|CAP-Gly domain-containing linker protein 1	GO:0005768//endosome;GO:0016020//membrane	GO:0005515//protein binding	GO:0016192//vesicle-mediated transport	gi|198437118|ref|XP_002124155.1|/7.81292e-10/PREDICTED: protein CIP2A-like [Ciona intestinalis]
c25523.graph_c0	-8.20377	0.820454	-	-	-	-	gi|156371596|ref|XP_001628849.1|/2.25517e-14/predicted protein [Nematostella vectensis]
c29633.graph_c0	-8.20382	0.820454	-	-	-	-	-
c40743.graph_c0	-8.20432	0.820454	-	-	-	-	-
c38024.graph_c0	-8.20506	0.820454	-	-	-	-	gi|326436792|gb|EGD82362.1|/4.62035e-06/hypothetical protein PTSG_11954 [Salpingoeca sp. ATCC 50818]
c31584.graph_c0	-8.20686	0.820454	-	-	-	-	-
c36175.graph_c0	-8.2069	0.820454	-	-	-	-	-
c38956.graph_c0	-8.20753	0.82094	-	-	-	-	-
c29412.graph_c0	-8.20797	0.82094	K11806|1|2e-73|276|bfo:BRAFLDRAFT_116978|WD repeat and SOF domain-containing protein 1	GO:0031461//cullin-RING ubiquitin ligase complex	-	GO:0032446//protein modification by small protein conjugation	gi|260786657|ref|XP_002588373.1|/1.17592e-72/hypothetical protein BRAFLDRAFT_116978 [Branchiostoma floridae]
c30453.graph_c0	-8.20827	0.82094	-	-	-	-	-
c8879.graph_c0	-8.20873	0.82094	K09570|1|2e-53|209|xla:496248|FK506-binding protein 3 [EC:5.2.1.8]	GO:0044464//cell part	GO:0016853//isomerase activity	GO:0044267//cellular protein metabolic process	gi|47219173|emb|CAG01836.1|/6.79259e-54/unnamed protein product [Tetraodon nigroviridis]
c30749.graph_c0	-8.20905	0.82094	-	-	-	-	-
c40250.graph_c0	-8.20913	0.82094	K13254|1|7e-14|76.3|acs:100563650|spastin [EC:3.6.4.3]	GO:0005856//cytoskeleton	GO:0016787//hydrolase activity;GO:0015631//tubulin binding	GO:0030307//positive regulation of cell growth;GO:0022607//cellular component assembly;GO:0048675//axon extension;GO:0006915//apoptotic process;GO:0007019//microtubule depolymerization	gi|432958446|ref|XP_004086036.1|/2.14644e-19/PREDICTED: spastin-like, partial [Oryzias latipes]
c196.graph_c0	-8.20913	0.82094	-	-	-	-	-
c26305.graph_c0	-8.20955	0.82094	K07870|1|4e-26|117|nve:NEMVE_v1g113475|Ras homolog gene family, member T1	-	-	-	gi|156376902|ref|XP_001630597.1|/3.00178e-25/predicted protein [Nematostella vectensis]
c607.graph_c0	-8.20961	0.82094	-	-	-	-	-
c38599.graph_c0	-8.2097	0.82094	-	-	-	-	-
c24274.graph_c0	-8.21008	0.82094	-	-	-	-	-
c639.graph_c0	-8.21064	0.82094	-	-	-	-	-
c29800.graph_c0	-8.21084	0.82094	-	-	-	-	-
c32114.graph_c0	-8.21144	0.82094	-	-	-	-	-
c40659.graph_c0	-8.21188	0.82094	-	-	-	-	-
c22524.graph_c0	-8.21531	0.821559	-	-	-	-	-
c8199.graph_c0	-8.21533	0.821559	-	-	GO:0005488//binding	GO:0042325//regulation of phosphorylation	gi|56752975|gb|AAW24699.1|/2.79162e-11/SJCHGC03324 protein [Schistosoma japonicum]
c841.graph_c0	-8.21586	0.821559	K13336|1|1e-14|79.7|dre:393197|peroxin-3	GO:0016020//membrane	-	-	gi|432952166|ref|XP_004084985.1|/9.17e-15/PREDICTED: peroxisomal biogenesis factor 3-like isoform 2 [Oryzias latipes]
c980.graph_c0	-8.21604	0.821559	-	-	-	-	gi|470513007|ref|XP_004352569.1|/5.55598e-07/methyltransferase domain containing protein [Acanthamoeba castellanii str. Neff]
c143.graph_c0	-8.2161	0.821559	-	-	-	-	-
c28091.graph_c0	-8.21649	0.821559	K04417|1|1e-08|58.5|api:100161755|mitogen-activated protein kinase kinase kinase 9 [EC:2.7.11.25];K04364|2|1e-08|58.2|cel:C14F5.5|growth factor receptor-binding protein 2;K13710|3|1e-08|58.2|tca:100141928|Rho guanine nucleotide exchange factor 7;K13738|4|2e-08|57.8|dre:494040|CD2-associated protein	-	-	-	gi|168693587|ref|NP_001108312.1|/9.05019e-10/SH3 domain containing 21 [Xenopus laevis]
c13410.graph_c0	-8.21697	0.822134	K14000|1|3e-07|57.0|xtr:448168|ribosome-binding protein 1;K12478|2|6e-07|55.8|ssc:100153403|early endosome antigen 1;K06267|3|7e-07|55.5|xla:493576|hyaluronan-mediated motility receptor;K09291|5|2e-06|54.3|phu:Phum_PHUM136010|nucleoprotein TPR	-	-	-	gi|118357866|ref|XP_001012181.1|/4.1438e-12/Viral A-type inclusion protein repeat containing protein [Tetrahymena thermophila]
c2494.graph_c0	-8.21705	0.822134	-	-	-	-	-
c43265.graph_c0	-8.2172	0.822134	-	-	-	-	-
c30226.graph_c0	-8.21746	0.822134	K07200|1|2e-52|206|bfo:BRAFLDRAFT_184868|5'-AMP-activated protein kinase, regulatory gamma subunit	-	-	-	gi|470324456|ref|XP_004349861.1|/1.67474e-52/protein kinase [Capsaspora owczarzaki ATCC 30864]
c771.graph_c0	-8.21779	0.822134	-	-	-	-	gi|470240548|ref|XP_004354265.1|/7.28729e-07/hypothetical protein DFA_10365 [Dictyostelium fasciculatum]
c35291.graph_c0	-8.21784	0.822134	K08860|1|2e-20|97.8|aml:100475038|eukaryotic translation initiation factor 2-alpha kinase [EC:2.7.11.1]	-	-	-	gi|301754924|ref|XP_002913312.1|/1.62734e-19/PREDICTED: eukaryotic translation initiation factor 2-alpha kinase 4-like [Ailuropoda melanoleuca]
c1230.graph_c0	-8.21875	0.822134	K03126|1|2e-14|77.4|ame:410305|transcription initiation factor TFIID subunit 12	-	GO:0003676//nucleic acid binding	GO:0034645//cellular macromolecule biosynthetic process;GO:0010467//gene expression;GO:0044238//primary metabolic process	gi|348526075|ref|XP_003450546.1|/7.99389e-14/PREDICTED: transcription initiation factor TFIID subunit 12-like [Oreochromis niloticus]
c37652.graph_c0	-8.21883	0.822134	K14998|1|4e-08|56.6|mdo:100018300|surfeit locus 1 family protein	GO:0044464//cell part	-	-	gi|205831464|sp|A9UWF0.1|SURF1_MONBE/8.86261e-10/RecName: Full=SURF1-like protein
c1584.graph_c0	-8.21936	0.822134	-	-	-	-	-
c28672.graph_c0	-8.21943	0.822134	K08869|1|1e-14|78.6|cqu:CpipJ_CPIJ000295|aarF domain-containing kinase	-	-	-	gi|167537696|ref|XP_001750516.1|/3.85024e-21/hypothetical protein [Monosiga brevicollis MX1]
c38171.graph_c0	-8.2195	0.822134	-	-	-	-	-
c20593.graph_c0	-8.21973	0.822134	K02684|1|4e-87|322|spu:586401|DNA primase small subunit [EC:2.7.7.-]	GO:0031981//nuclear lumen	GO:0016740//transferase activity	GO:0000723//telomere maintenance;GO:0006261//DNA-dependent DNA replication;GO:0051320//S phase	gi|390334961|ref|XP_791278.3|/5.53567e-85/PREDICTED: DNA primase small subunit-like [Strongylocentrotus purpuratus]
c7630.graph_c0	-8.2198	0.822134	K07442|1|1e-23|109|xtr:448499|tRNA (adenine57-N1/adenine58-N1)-methyltransferase [EC:2.1.1.219 2.1.1.220]	-	-	-	gi|405953571|gb|EKC21207.1|/2.33217e-25/tRNA (adenine-N(1)-)-methyltransferase catalytic subunit TRMT61A [Crassostrea gigas]
c33967.graph_c0	-8.2204	0.822134	K04688|1|9e-52|203|spu:575764|p70 ribosomal S6 kinase [EC:2.7.11.1]	-	GO:0004672//protein kinase activity;GO:0000166//nucleotide binding	GO:0009987//cellular process	gi|390350018|ref|XP_781234.2|/6.67482e-51/PREDICTED: ribosomal protein S6 kinase beta-1-like [Strongylocentrotus purpuratus]
c27764.graph_c0	-8.22044	0.822134	K04739|1|8e-69|260|tca:661163|cAMP-dependent protein kinase regulator	GO:0043234//protein complex;GO:0019866//organelle inner membrane;GO:0044425//membrane part;GO:0044444//cytoplasmic part	GO:0005515//protein binding;GO:0016208//AMP binding;GO:0019887//protein kinase regulator activity	GO:0050896//response to stimulus;GO:0001932//regulation of protein phosphorylation	gi|470309736|ref|XP_004364163.1|/2.88945e-70/cAMP-dependent protein kinase regulatory subunit [Capsaspora owczarzaki ATCC 30864]
c40287.graph_c0	-8.22064	0.822134	-	-	-	-	-
c12539.graph_c0	-8.2207	0.822134	K14777|1|2e-107|389|nve:NEMVE_v1g192845|ATP-dependent RNA helicase DDX47/RRP3 [EC:3.6.4.13]	GO:0031981//nuclear lumen	GO:0003676//nucleic acid binding;GO:0042623//ATPase activity, coupled;GO:0032559	GO:0008152//metabolic process	gi|405964769|gb|EKC30218.1|/2.4482e-107/Putative ATP-dependent RNA helicase DDX47 [Crassostrea gigas]
c25778.graph_c0	-8.2209	0.822134	K04369|1|5e-54|211|hsa:5605|mitogen-activated protein kinase kinase 2 [EC:2.7.12.2];K04368|2|2e-53|209|nve:NEMVE_v1g91949|mitogen-activated protein kinase kinase 1 [EC:2.7.12.2]	GO:0044444//cytoplasmic part	GO:0004672//protein kinase activity;GO:0005488//binding	GO:0042221//response to chemical stimulus;GO:0002224//toll-like receptor signaling pathway;GO:0007169//transmembrane receptor protein tyrosine kinase signaling pathway;GO:0007264//small GTPase mediated signal transduction;GO:0006464//cellular protein modification process;GO:0000165//MAPK cascade	gi|378792197|pdb|3SLS|A/2.64317e-55/Chain A, Crystal Structure Of Human Mek-1 Kinase In Complex With Ucb1353770 And Amppnp
c27545.graph_c0	-8.22098	0.822134	-	-	GO:0005488//binding	-	gi|330805438|ref|XP_003290689.1|/3.82693e-31/hypothetical protein DICPUDRAFT_155226 [Dictyostelium purpureum]
c24508.graph_c0	-8.22169	0.822679	K01873|1|2e-28|124|ptr:462568|valyl-tRNA synthetase [EC:6.1.1.9]	GO:0044444//cytoplasmic part	GO:0004812//aminoacyl-tRNA ligase activity;GO:0000166//nucleotide binding	GO:0006418//tRNA aminoacylation for protein translation	gi|403307819|ref|XP_003944380.1|/8.82715e-27/PREDICTED: valine--tRNA ligase [Saimiri boliviensis boliviensis]
c108.graph_c0	-8.22224	0.822679	K02324|1|1e-06|52.0|tad:TRIADDRAFT_30078|DNA polymerase epsilon subunit 1 [EC:2.7.7.7]	-	-	-	gi|470292885|ref|XP_004343753.1|/3.50174e-06/DNA polymerase epsilon catalytic subunit [Capsaspora owczarzaki ATCC 30864]
c42653.graph_c0	-8.22314	0.822679	-	-	-	-	-
c30311.graph_c0	-8.22412	0.822679	-	-	-	-	gi|291001439|ref|XP_002683286.1|/3.54828e-06/predicted protein [Naegleria gruberi]
c40494.graph_c0	-8.22422	0.822679	-	-	-	-	-
c8103.graph_c1	-8.22467	0.822679	K14555|1|3e-18|90.5|bfo:BRAFLDRAFT_88045|U3 small nucleolar RNA-associated protein 13	-	-	-	gi|307179625|gb|EFN67898.1|/3.61122e-19/WD repeat-containing protein SAZD [Camponotus floridanus]
c36413.graph_c0	-8.22478	0.822679	K07197|1|2e-06|52.0|nve:NEMVE_v1g95178|sterol regulatory element-binding transcription factor 1	-	-	-	gi|470321980|ref|XP_004349139.1|/4.83749e-06/hypothetical protein CAOG_02389 [Capsaspora owczarzaki ATCC 30864]
c25485.graph_c0	-8.22483	0.822679	-	-	-	-	-
c33804.graph_c0	-8.2251	0.822679	-	-	-	-	gi|470388055|ref|XP_004334353.1|/3.40371e-17/GAF domain containing protein [Acanthamoeba castellanii str. Neff]
c707.graph_c0	-8.22554	0.822679	-	-	-	-	-
c39520.graph_c0	-8.22578	0.822679	K14780|1|3e-32|136|api:100160186|ATP-dependent RNA helicase DHX37/DHR1 [EC:3.6.4.13]	-	GO:0017111//nucleoside-triphosphatase activity;GO:0000166//nucleotide binding	-	gi|470509289|ref|XP_004349737.1|/9.00843e-34/helicase conserved Cterminal domain containing protein [Acanthamoeba castellanii str. Neff]
c34144.graph_c0	-8.22602	0.822679	-	-	-	-	gi|470363392|ref|XP_004365599.1|/4.36609e-28/conserved hypothetical protein [Capsaspora owczarzaki ATCC 30864]
c40312.graph_c0	-8.22738	0.823371	-	-	-	-	-
c610.graph_c0	-8.22772	0.823371	K01081|1|3e-41|168|bfo:BRAFLDRAFT_214710|5'-nucleotidase [EC:3.1.3.5]	GO:0044424//intracellular part;GO:0016020//membrane	GO:0008252//nucleotidase activity	GO:0044260;GO:0006213//pyrimidine nucleoside metabolic process;GO:0034656;GO:0009112;GO:0006163//purine nucleotide metabolic process	gi|390367372|ref|XP_797421.2|/1.4397e-42/PREDICTED: 5'-nucleotidase-like [Strongylocentrotus purpuratus]
c34537.graph_c0	-8.22784	0.823371	K01228|1|1e-22|105|acs:100558509|mannosyl-oligosaccharide glucosidase [EC:3.2.1.106]	-	-	-	gi|332019164|gb|EGI59676.1|/1.19213e-22/Mannosyl-oligosaccharide glucosidase [Acromyrmex echinatior]
c44804.graph_c0	-8.22817	0.823371	-	-	-	-	-
c40781.graph_c0	-8.22887	0.823371	-	-	-	-	-
c41882.graph_c0	-8.22945	0.823371	-	-	-	-	-
c36793.graph_c0	-8.23013	0.823371	-	-	-	-	-
c34812.graph_c0	-8.23044	0.823371	-	-	-	-	-
c41912.graph_c0	-8.23062	0.823371	-	-	-	-	gi|296491788|tpg|DAA33821.1|/9.12404e-10/TPA: Os04g0182900-like [Bos taurus]
c1326.graph_c0	-8.23103	0.823371	-	-	-	-	-
c35491.graph_c0	-8.23108	0.823371	-	-	-	-	-
c2056.graph_c0	-8.23129	0.823975	K01303|1|2e-10|65.1|cel:R11E3.8|acylaminoacyl-peptidase [EC:3.4.19.1]	-	-	-	gi|410899685|ref|XP_003963327.1|/1.51268e-10/PREDICTED: acylamino-acid-releasing enzyme-like [Takifugu rubripes]
c35471.graph_c0	-8.23139	0.823975	-	-	-	-	gi|470365065|ref|XP_004365991.1|/1.61506e-06/zinc finger protein ZNF216 [Capsaspora owczarzaki ATCC 30864]
c32232.graph_c0	-8.23179	0.823975	-	-	-	-	-
c28638.graph_c0	-8.2318	0.823975	K11839|1|2e-31|134|tad:TRIADDRAFT_19410|ubiquitin carboxyl-terminal hydrolase 8 [EC:3.1.2.15];K11833|4|2e-28|124|bfo:BRAFLDRAFT_210578|ubiquitin carboxyl-terminal hydrolase 2/21 [EC:3.1.2.15]	-	GO:0016787//hydrolase activity	-	gi|470321144|ref|XP_004348946.1|/1.21217e-30/Usp8 protein [Capsaspora owczarzaki ATCC 30864]
c40878.graph_c0	-8.2318	0.823975	-	-	-	-	-
c7944.graph_c0	-8.23231	0.823975	-	-	-	-	-
c590.graph_c0	-8.23328	0.823975	-	-	-	-	-
c8475.graph_c0	-8.23355	0.823975	-	-	-	-	-
c10168.graph_c3	-8.23355	0.823975	-	-	-	-	-
c26738.graph_c0	-8.23356	0.823975	K00852|1|2e-10|67.0|tad:TRIADDRAFT_38171|ribokinase [EC:2.7.1.15]	-	-	-	gi|313238336|emb|CBY13419.1|/1.85733e-10/unnamed protein product [Oikopleura dioica]
c1507.graph_c0	-8.23398	0.823975	K11787|1|2e-10|64.3|mmu:14450|phosphoribosylamine--glycine ligase / phosphoribosylglycinamide formyltransferase / phosphoribosylformylglycinamidine cyclo-ligase [EC:6.3.4.13 2.1.2.2 6.3.3.1]	-	GO:0016742//hydroxymethyl-, formyl- and related transferase activity;GO:0016879//ligase activity, forming carbon-nitrogen bonds;GO:0000166//nucleotide binding	GO:0048856//anatomical structure development;GO:0009168//purine ribonucleoside monophosphate biosynthetic process;GO:0042221//response to chemical stimulus	gi|470321963|ref|XP_004349137.1|/9.09969e-10/phosphoribosylglycinamide formyltransferase [Capsaspora owczarzaki ATCC 30864]
c2418.graph_c0	-8.23432	0.823975	-	-	-	-	-
c37446.graph_c0	-8.23438	0.823975	-	-	-	-	-
c2857.graph_c0	-8.23568	0.823975	K12616|1|3e-06|50.4|dgr:Dgri_GH11439|enhancer of mRNA-decapping protein 4	-	-	-	-
c1558.graph_c0	-8.23596	0.823975	K14439|1|1e-40|166|isc:IscW_ISCW019932|SWI/SNF-related matrix-associated actin-dependent regulator of chromatin subfamily A containing DEAD/H box 1 [EC:3.6.4.12]	-	-	-	gi|432873755|ref|XP_004072374.1|/1.02054e-39/PREDICTED: SWI/SNF-related matrix-associated actin-dependent regulator of chromatin subfamily A containing DEAD/H box 1B-like [Oryzias latipes]
c29866.graph_c0	-8.23678	0.824372	K12605|1|5e-15|80.5|cbr:CBG03676|CCR4-NOT transcription complex subunit 2	-	-	-	gi|470248347|ref|XP_004357694.1|/2.40731e-15/NOT2/NOT3/NOT5 family protein [Dictyostelium fasciculatum]
c1314.graph_c0	-8.23713	0.824372	-	-	-	-	-
c44882.graph_c0	-8.23713	0.824372	-	-	-	-	-
c31704.graph_c0	-8.23727	0.824372	-	-	-	-	-
c28716.graph_c0	-8.23751	0.824372	-	-	-	-	gi|74025758|ref|XP_829445.1|/8.83245e-07/hypothetical protein [Trypanosoma brucei brucei strain 927/4 GUTat10.1]
c2852.graph_c0	-8.23771	0.824372	-	-	-	-	-
c35707.graph_c0	-8.23809	0.824372	-	-	-	-	-
c26359.graph_c0	-8.23809	0.824372	-	-	-	-	gi|470482998|ref|XP_004343934.1|/1.61121e-19/hypothetical protein ACA1_052190 [Acanthamoeba castellanii str. Neff]
c13417.graph_c0	-8.23885	0.824372	-	-	-	-	-
c29843.graph_c0	-8.23985	0.824372	-	-	-	-	-
c40366.graph_c0	-8.24013	0.824372	-	-	-	-	-
c34939.graph_c0	-8.24031	0.824372	-	-	-	-	-
c10731.graph_c0	-8.24065	0.824372	-	-	-	-	gi|470320533|ref|XP_004348823.1|/3.30831e-12/SUPV3L1 protein [Capsaspora owczarzaki ATCC 30864]
c44022.graph_c0	-8.24103	0.824844	K04497|1|3e-16|84.0|dre:30206|groucho	-	-	-	gi|61807178|gb|AAX55754.1|/3.79925e-16/GROUCHO [Pristionchus pacificus]
c30786.graph_c0	-8.24105	0.824844	K14799|1|7e-18|90.9|nve:NEMVE_v1g170367|pre-rRNA-processing protein TSR1	-	-	-	gi|443707608|gb|ELU03121.1|/9.69457e-19/hypothetical protein CAPTEDRAFT_173748 [Capitella teleta]
c42322.graph_c0	-8.2413	0.824844	-	-	-	-	-
c28624.graph_c0	-8.24136	0.824844	K01436|1|2e-45|182|dpo:Dpse_GA19815|amidohydrolase [EC:3.5.1.-];K14677|2|3e-45|182|dpe:Dper_GL13662|aminoacylase [EC:3.5.1.14]	-	-	-	gi|321472216|gb|EFX83187.1|/1.68628e-46/hypothetical protein DAPPUDRAFT_48442 [Daphnia pulex]
c27036.graph_c0	-8.24155	0.824844	K12828|1|2e-52|204|nvi:100116172|splicing factor 3B subunit 1	-	-	-	gi|262303967|gb|ACY44576.1|/7.34938e-52/spliceosome-associated protein [Skogsbergia lerneri]
c30665.graph_c0	-8.24254	0.824844	K12856|1|1e-77|288|cqu:CpipJ_CPIJ016636|pre-mRNA-processing factor 8	GO:0005681//spliceosomal complex;GO:0030532//small nuclear ribonucleoprotein complex;GO:0016604//nuclear body	GO:0003676//nucleic acid binding	GO:0000377;GO:0050953//sensory perception of light stimulus	gi|170062750|ref|XP_001866804.1|/7.12127e-77/pre-mRNA-processing-splicing factor 8 [Culex quinquefasciatus]
c799.graph_c0	-8.24292	0.824844	K14301|1|1e-28|128|dre:562350|nuclear pore complex protein Nup107	-	-	-	gi|71834480|ref|NP_001025338.1|/1.10704e-27/nuclear pore complex protein Nup107 [Danio rerio]
c1348.graph_c0	-8.24319	0.824844	-	-	-	-	-
c33464.graph_c0	-8.24415	0.824844	K00264|1|3e-71|268|tsp:Tsp_01351|glutamate synthase (NADPH/NADH) [EC:1.4.1.13 1.4.1.14]	-	GO:0016638//oxidoreductase activity, acting on the CH-NH2 group of donors;GO:0005488//binding	GO:0008152//metabolic process	gi|339242467|ref|XP_003377159.1|/2.07109e-70/glutamate synthase [Trichinella spiralis]
c30009.graph_c0	-8.24452	0.824844	-	-	-	-	-
c26071.graph_c0	-8.24485	0.824844	K12619|1|1e-33|142|tgu:100225776|5'-3' exoribonuclease 2 [EC:3.1.13.-]	GO:0005634//nucleus	GO:0005488//binding;GO:0004527//exonuclease activity	GO:0044260;GO:0090304	gi|391327300|ref|XP_003738141.1|/3.25848e-34/PREDICTED: 5'-3' exoribonuclease 2 homolog [Metaseiulus occidentalis]
c25956.graph_c0	-8.24535	0.824859	K04382|1|5e-59|228|nvi:100118571|protein phosphatase 2 (formerly 2A), catalytic subunit [EC:3.1.3.16]	-	GO:0005488//binding	-	gi|350399846|ref|XP_003485658.1|/1.19736e-64/PREDICTED: NFU1 iron-sulfur cluster scaffold homolog, mitochondrial-like [Bombus impatiens]
c34938.graph_c0	-8.24594	0.825433	K15175|1|4e-07|53.5|tca:657069|parafibromin	-	-	-	gi|270000985|gb|EEZ97432.1|/3.48748e-06/hypothetical protein TcasGA2_TC011263 [Tribolium castaneum]
c28710.graph_c0	-8.24629	0.825433	-	-	-	-	gi|170052758|ref|XP_001862367.1|/1.04748e-21/augmenter of liver regeneration [Culex quinquefasciatus]
c28627.graph_c0	-8.24691	0.825433	-	-	-	-	-
c10871.graph_c1	-8.24756	0.825433	K11350|1|1e-09|62.0|xtr:779492|bromodomain and PHD finger-containing protein 3;K11348|2|2e-09|60.8|tca:655617|bromodomain and PHD finger-containing protein 1	-	-	-	gi|340381796|ref|XP_003389407.1|/3.43193e-09/PREDICTED: protein Jade-1-like [Amphimedon queenslandica]
c560.graph_c1	-8.24789	0.825433	K14855|1|1e-52|205|dre:553606|ribosome assembly protein 4	-	-	-	gi|66472582|ref|NP_001018418.1|/8.31762e-52/notchless protein homolog 1 [Danio rerio]
c35292.graph_c0	-8.24847	0.825433	-	-	-	-	-
c13455.graph_c0	-8.24875	0.825433	K10421|1|3e-18|94.7|phu:Phum_PHUM291650|CAP-Gly domain-containing linker protein 1;K11498|4|6e-17|90.1|mdo:100013897|centromeric protein E	-	-	-	gi|123438677|ref|XP_001310118.1|/1.11166e-18/viral A-type inclusion protein [Trichomonas vaginalis G3]
c32671.graph_c0	-8.24903	0.825433	-	-	-	-	-
c43735.graph_c0	-8.24915	0.825433	-	-	-	-	-
c972.graph_c0	-8.24921	0.825433	-	-	-	-	-
c31213.graph_c0	-8.2493	0.825433	-	-	-	-	gi|470298759|ref|XP_004346259.1|/1.24642e-27/NAD-specific glutamate dehydrogenase [Capsaspora owczarzaki ATCC 30864]
c31451.graph_c0	-8.25006	0.825433	-	-	-	-	gi|443706409|gb|ELU02476.1|/2.76939e-27/hypothetical protein CAPTEDRAFT_169790 [Capitella teleta]
c482.graph_c0	-8.2501	0.825433	-	-	-	-	gi|470306887|ref|XP_004363516.1|/6.81891e-22/transmembrane protein 30A [Capsaspora owczarzaki ATCC 30864]
c1235.graph_c0	-8.2505	0.826155	-	-	-	-	-
c28861.graph_c0	-8.25075	0.826155	K03469|1|6e-16|82.8|bmy:Bm1_54150|ribonuclease HI [EC:3.1.26.4]	-	-	-	gi|391345438|ref|XP_003746993.1|/9.75044e-20/PREDICTED: ribonuclease H1-like [Metaseiulus occidentalis]
c35900.graph_c0	-8.25103	0.826155	K14301|1|1e-10|65.1|nve:NEMVE_v1g160160|nuclear pore complex protein Nup107	GO:0012505//endomembrane system	-	GO:0006810//transport	gi|405969137|gb|EKC34135.1|/1.80182e-10/hypothetical protein CGI_10006924 [Crassostrea gigas]
c33950.graph_c0	-8.25149	0.826155	K14648|1|2e-25|115|tad:TRIADDRAFT_37961|poly(U)-specific endoribonuclease [EC:3.1.-.-]	-	GO:0016787//hydrolase activity	-	gi|145337881|gb|AAI39579.1|/9.37123e-33/Si:dkey-222f8.3 protein [Danio rerio]
c3469.graph_c0	-8.25214	0.826155	-	-	-	-	-
c39158.graph_c0	-8.2528	0.826155	-	-	-	-	-
c2250.graph_c0	-8.25359	0.826155	-	-	-	-	-
c7149.graph_c0	-8.25369	0.826155	-	-	-	-	gi|195437113|ref|XP_002066489.1|/2.56834e-34/GK18068 [Drosophila willistoni]
c437.graph_c1	-8.2538	0.826155	-	-	-	-	-
c12752.graph_c0	-8.25445	0.826155	-	-	-	-	gi|326426431|gb|EGD72001.1|/1.50843e-07/hypothetical protein PTSG_00017 [Salpingoeca sp. ATCC 50818]
c2791.graph_c0	-8.25461	0.826155	-	-	-	-	-
c43638.graph_c0	-8.25469	0.826155	-	-	-	-	-
c38973.graph_c0	-8.25631	0.826965	K10356|1|9e-38|155|phu:Phum_PHUM225150|myosin I	GO:0015629//actin cytoskeleton	GO:0017111//nucleoside-triphosphatase activity;GO:0032559	-	gi|470305428|ref|XP_004348329.1|/1.14774e-41/myosin-1 [Capsaspora owczarzaki ATCC 30864]
c38412.graph_c0	-8.25641	0.826965	-	-	-	-	-
c25035.graph_c0	-8.25681	0.826965	-	-	-	-	-
c37825.graph_c0	-8.25746	0.826965	-	-	-	-	-
c24895.graph_c0	-8.25761	0.826965	-	-	-	-	-
c38422.graph_c0	-8.25762	0.826965	-	-	-	-	-
c38071.graph_c0	-8.25767	0.826965	-	-	-	-	gi|290980759|ref|XP_002673099.1|/1.10276e-07/predicted protein [Naegleria gruberi]
c33430.graph_c0	-8.25804	0.826965	K04464|1|2e-14|78.2|tad:TRIADDRAFT_814|mitogen-activated protein kinase 7 [EC:2.7.11.24];K04441|3|2e-13|74.7|ame:411915|p38 MAP kinase [EC:2.7.11.24]	-	GO:0004674//protein serine/threonine kinase activity;GO:0000166//nucleotide binding	-	gi|330794750|ref|XP_003285440.1|/9.10651e-18/extracellular signal-regulated protein kinase [Dictyostelium purpureum]
c27989.graph_c0	-8.25843	0.826965	K10405|1|2e-14|77.4|acs:100558583|kinesin family member C1	-	-	-	gi|327290711|ref|XP_003230065.1|/2.33337e-13/PREDICTED: carboxy-terminal kinesin 2-like, partial [Anolis carolinensis]
c31170.graph_c0	-8.25843	0.826965	-	-	-	-	-
c44490.graph_c0	-8.25877	0.826965	-	-	-	-	gi|147905566|ref|NP_001085191.1|/1.2134e-06/kaptin (actin binding protein) [Xenopus laevis]
c32837.graph_c0	-8.25975	0.827539	-	-	-	-	-
c12266.graph_c0	-8.26087	0.827539	-	-	-	-	gi|260828133|ref|XP_002609018.1|/3.17985e-27/hypothetical protein BRAFLDRAFT_59448 [Branchiostoma floridae]
c43012.graph_c0	-8.26111	0.827539	-	-	-	-	-
c33787.graph_c0	-8.26132	0.827539	K12587|1|5e-07|53.1|bfo:BRAFLDRAFT_124886|exosome complex component MTR3, animal type	GO:0044464//cell part	-	-	gi|334324166|ref|XP_003340491.1|/1.33121e-13/PREDICTED: nuclear receptor coactivator 7 [Monodelphis domestica]
c30117.graph_c0	-8.26133	0.827539	-	-	-	-	gi|158284616|ref|XP_560610.5|/3.00627e-14/AGAP005027-PA [Anopheles gambiae str. PEST]
c12854.graph_c0	-8.26194	0.827539	-	-	-	-	-
c28621.graph_c0	-8.26218	0.827539	K08835|1|8e-61|235|xtr:407902|oxidative-stress responsive protein 1 [EC:2.7.11.1]	-	GO:0046872//metal ion binding;GO:0004672//protein kinase activity;GO:0000166//nucleotide binding	GO:0050896//response to stimulus;GO:0009987//cellular process	gi|470291857|ref|XP_004343488.1|/6.54678e-65/serine/threonine protein kinase [Capsaspora owczarzaki ATCC 30864]
c44304.graph_c0	-8.26225	0.827539	-	-	-	-	-
c30538.graph_c0	-8.26291	0.827539	-	-	-	-	gi|108870135|gb|EAT34360.1|/4.94159e-16/AAEL013391-PA [Aedes aegypti]
c10757.graph_c0	-8.26328	0.827539	K00599|1|1e-79|296|mdo:100018676|[EC:2.1.1.-]	-	GO:0016741	GO:0006730//one-carbon metabolic process	gi|291237089|ref|XP_002738464.1|/3.92674e-84/PREDICTED: CG10903-like [Saccoglossus kowalevskii]
c42875.graph_c0	-8.26344	0.827539	-	-	-	-	-
c27660.graph_c0	-8.26357	0.827539	-	-	-	-	-
c32702.graph_c0	-8.26483	0.828202	-	-	-	-	-
c30498.graph_c0	-8.2666	0.828232	-	-	-	-	-
c27452.graph_c0	-8.26745	0.828232	-	GO:0043231//intracellular membrane-bounded organelle;GO:0044444//cytoplasmic part;GO:0016020//membrane	-	GO:0007041//lysosomal transport;GO:0048066//developmental pigmentation;GO:0008105//asymmetric protein localization;GO:0007632//visual behavior;GO:0015718//monocarboxylic acid transport;GO:0021700//developmental maturation;GO:0016197//endosomal transport	gi|291000692|ref|XP_002682913.1|/6.71204e-13/vacuolar protein sorting protein [Naegleria gruberi]
c42594.graph_c0	-8.26745	0.828232	-	-	-	-	-
c4482.graph_c0	-8.26774	0.828232	-	-	-	-	gi|326437525|gb|EGD83095.1|/1.83059e-13/hypothetical protein PTSG_03735 [Salpingoeca sp. ATCC 50818]
c12558.graph_c0	-8.26805	0.828232	-	-	-	-	-
c23208.graph_c0	-8.26848	0.828232	K00759|1|4e-47|187|der:Dere_GG14548|adenine phosphoribosyltransferase [EC:2.4.2.7]	-	GO:0016757//transferase activity, transferring glycosyl groups	GO:0043101//purine-containing compound salvage	gi|470293151|ref|XP_004343820.1|/3.03692e-48/adenine phosphoribosyltransferase [Capsaspora owczarzaki ATCC 30864]
c2804.graph_c0	-8.26851	0.828232	-	-	-	-	-
c6701.graph_c0	-8.26855	0.828232	-	-	-	-	gi|196007226|ref|XP_002113479.1|/1.13153e-23/hypothetical protein TRIADDRAFT_26445 [Trichoplax adhaerens]
c33011.graph_c0	-8.26862	0.828232	K08866|1|3e-08|58.2|api:100169157|serine/threonine-protein kinase TTK/MPS1 [EC:2.7.12.1];K06641|5|4e-07|54.3|aag:AaeL_AAEL007544|serine/threonine-protein kinase Chk2 [EC:2.7.11.1]	-	-	-	gi|237833345|ref|XP_002365970.1|/1.11509e-14/serine/threonine protein kinase, putative [Toxoplasma gondii ME49]
c3844.graph_c1	-8.26895	0.828232	K14787|1|4e-16|83.2|nvi:100121522|multiple RNA-binding domain-containing protein 1	GO:0043232;GO:0031981//nuclear lumen	GO:0003676//nucleic acid binding	GO:0009790//embryo development	gi|383847362|ref|XP_003699323.1|/1.46494e-15/PREDICTED: probable RNA-binding protein 19-like [Megachile rotundata]
c26817.graph_c0	-8.26962	0.828792	K11839|1|2e-14|78.6|nve:NEMVE_v1g120073|ubiquitin carboxyl-terminal hydrolase 8 [EC:3.1.2.15];K11835|3|1e-12|72.8|xla:398480|ubiquitin carboxyl-terminal hydrolase 4/11/15 [EC:3.1.2.15]	-	GO:0016790//thiolester hydrolase activity;GO:0070011//peptidase activity, acting on L-amino acid peptides	GO:0019941//modification-dependent protein catabolic process	gi|403339921|gb|EJY69221.1|/3.84933e-14/Ubiquitin carboxyl-terminal hydrolase [Oxytricha trifallax]
c32999.graph_c0	-8.26966	0.828792	-	-	-	-	-
c266.graph_c1	-8.27021	0.828792	-	-	GO:0003676//nucleic acid binding	-	gi|156359549|ref|XP_001624830.1|/2.25528e-13/predicted protein [Nematostella vectensis]
c410.graph_c0	-8.27031	0.828792	K09047|1|1e-10|65.9|mcc:697718|cAMP response element-binding protein 5;K09045|2|5e-10|63.9|mcc:700403|activating transcription factor 7	-	-	-	gi|297288620|ref|XP_002803401.1|/8.66345e-10/PREDICTED: cyclic AMP-responsive element-binding protein 5-like [Macaca mulatta]
c24080.graph_c0	-8.27069	0.828792	K05767|1|2e-27|123|xtr:100124996|IQ motif containing GTPase activating protein	-	-	-	gi|470323487|ref|XP_004349502.1|/9.43081e-36/ras GTPase-activating-like protein IQGAP1 [Capsaspora owczarzaki ATCC 30864]
c31155.graph_c0	-8.27118	0.828792	-	-	-	-	-
c9201.graph_c0	-8.27139	0.828792	K14018|1|2e-14|77.8|bfo:BRAFLDRAFT_60329|phospholipase A-2-activating protein	-	-	-	gi|405977739|gb|EKC42173.1|/2.62384e-17/Phospholipase A-2-activating protein [Crassostrea gigas]
c29438.graph_c0	-8.27239	0.828792	K00898|1|8e-36|149|mdo:100010271|pyruvate dehydrogenase kinase [EC:2.7.11.2]	-	GO:0004672//protein kinase activity	GO:0044237//cellular metabolic process	gi|470323252|ref|XP_004349449.1|/6.73196e-43/pyruvate DeHydogenase Kinase family member [Capsaspora owczarzaki ATCC 30864]
c44147.graph_c0	-8.27241	0.828792	-	-	-	-	-
c10679.graph_c0	-8.27315	0.828792	-	GO:0043231//intracellular membrane-bounded organelle	GO:0005488//binding;GO:0004869//cysteine-type endopeptidase inhibitor activity	GO:0030330//DNA damage response, signal transduction by p53 class mediator;GO:0052547//regulation of peptidase activity;GO:0043066//negative regulation of apoptotic process	gi|405959994|gb|EKC25955.1|/2.77143e-11/TP53-regulated inhibitor of apoptosis 1 [Crassostrea gigas]
c27823.graph_c0	-8.27397	0.829233	K03016|1|2e-08|57.8|tad:TRIADDRAFT_56007|DNA-directed RNA polymerases I, II, and III subunit RPABC3	-	-	-	gi|196004676|ref|XP_002112205.1|/1.84931e-07/hypothetical protein TRIADDRAFT_56007 [Trichoplax adhaerens]
c29509.graph_c0	-8.27496	0.829233	-	-	-	-	-
c34140.graph_c0	-8.27499	0.829233	K08851|1|1e-19|94.7|cin:100182130|TP53 regulating kinase [EC:2.7.11.1]	-	GO:0016773//phosphotransferase activity, alcohol group as acceptor;GO:0016301//kinase activity	-	gi|459180707|ref|XP_004226663.1|/1.39242e-18/PREDICTED: TP53-regulating kinase-like [Ciona intestinalis]
c24978.graph_c0	-8.27501	0.829248	K10727|1|5e-11|69.3|isc:IscW_ISCW003133|chromatin licensing and DNA replication factor 1	-	-	-	gi|357608411|gb|EHJ65989.1|/1.53302e-11/hypothetical protein KGM_03221 [Danaus plexippus]
c12634.graph_c0	-8.27591	0.829248	K14561|1|5e-105|381|bfo:BRAFLDRAFT_279143|U3 small nucleolar ribonucleoprotein protein IMP4	-	GO:0016876//ligase activity, forming aminoacyl-tRNA and related compounds;GO:0032559	GO:0010467//gene expression	gi|260814243|ref|XP_002601825.1|/4.21956e-104/hypothetical protein BRAFLDRAFT_279143 [Branchiostoma floridae]
c28561.graph_c0	-8.27596	0.829248	K00728|1|9e-35|148|cfa:480400|dolichyl-phosphate-mannose-protein mannosyltransferase [EC:2.4.1.109]	-	-	-	gi|470308139|ref|XP_004363760.1|/1.0226e-37/protein-O-mannosyltransferase 2 [Capsaspora owczarzaki ATCC 30864]
c26557.graph_c0	-8.27599	0.829248	-	-	-	-	-
c2786.graph_c0	-8.27601	0.829248	K01930|1|3e-36|150|bfo:BRAFLDRAFT_284412|folylpolyglutamate synthase [EC:6.3.2.17]	GO:0043231//intracellular membrane-bounded organelle	GO:0016881//acid-amino acid ligase activity	GO:0007417//central nervous system development;GO:0009887//organ morphogenesis;GO:0050896//response to stimulus;GO:0008152//metabolic process	gi|449664892|ref|XP_004206022.1|/3.06368e-37/PREDICTED: folylpolyglutamate synthase, mitochondrial-like [Hydra magnipapillata]
c23461.graph_c0	-8.27628	0.829248	-	-	-	-	gi|403361330|gb|EJY80364.1|/2.17603e-08/Leucine-zipper-like transcriptional regulator 1, putative [Oxytricha trifallax]
c27341.graph_c0	-8.27645	0.829248	-	-	-	-	-
c30090.graph_c0	-8.27688	0.829248	-	-	-	-	-
c27322.graph_c0	-8.27749	0.829248	K09531|1|3e-08|58.2|isc:IscW_ISCW018647|DnaJ homolog subfamily C member 11	-	-	-	gi|242000268|ref|XP_002434777.1|/2.32433e-07/conserved hypothetical protein [Ixodes scapularis]
c33038.graph_c0	-8.27796	0.829248	K00079|1|1e-36|153|nve:NEMVE_v1g238099|carbonyl reductase 1 [EC:1.1.1.184 1.1.1.189 1.1.1.197];K00084|3|2e-35|149|ssc:100512990|carbonyl reductase 3 [EC:1.1.1.184]	GO:0005737//cytoplasm;GO:0005634//nucleus	GO:0005488//binding;GO:0016616//oxidoreductase activity, acting on the CH-OH group of donors, NAD or NADP as acceptor	GO:0042374	gi|470525046|ref|XP_004356560.1|/8.68796e-38/nadph-dependent carbonyl reductase family protein [Acanthamoeba castellanii str. Neff]
c30353.graph_c0	-8.2784	0.829248	-	-	-	-	-
c36604.graph_c0	-8.27846	0.829911	-	-	-	-	gi|242003580|ref|XP_002422782.1|/1.55168e-09/WD-repeat protein, putative [Pediculus humanus corporis]
c21481.graph_c0	-8.27894	0.829911	K09504|1|5e-61|236|hmg:100211135|DnaJ homolog subfamily A member 3	-	-	-	gi|66815895|ref|XP_641964.1|/4.99861e-65/heat shock protein DnaJ family protein [Dictyostelium discoideum AX4]
c33099.graph_c0	-8.27962	0.829911	-	-	-	-	-
c33041.graph_c0	-8.28001	0.829911	-	-	-	-	-
c22481.graph_c0	-8.2801	0.829911	K01823|1|3e-78|291|mdo:100021638|isopentenyl-diphosphate delta-isomerase [EC:5.3.3.2]	GO:0042579//microbody	GO:0043169//cation binding;GO:0016863//intramolecular oxidoreductase activity, transposing C=C bonds	GO:0016109;GO:0008203//cholesterol metabolic process	gi|470298750|ref|XP_004346256.1|/7.12113e-84/isopentenyl pyrophosphate isomerase [Capsaspora owczarzaki ATCC 30864]
c39300.graph_c0	-8.2802	0.829911	-	-	-	-	-
c23093.graph_c0	-8.28065	0.829911	K00944|1|2e-54|213|dre:406404|nucleoside-triphosphate--adenylate kinase [EC:2.7.4.10];K00939|2|1e-52|207|aml:100472948|adenylate kinase [EC:2.7.4.3]	GO:0005737//cytoplasm	GO:0019205//nucleobase-containing compound kinase activity;GO:0000166//nucleotide binding	GO:0006139//nucleobase-containing compound metabolic process	gi|347921114|ref|NP_998295.2|/2.35913e-54/GTP:AMP phosphotransferase, mitochondrial [Danio rerio]
c40989.graph_c0	-8.28076	0.829911	-	-	-	-	-
c34922.graph_c0	-8.28083	0.829911	-	-	-	-	-
c30485.graph_c0	-8.28092	0.829911	-	-	-	-	-
c37583.graph_c0	-8.28106	0.829911	-	-	-	-	-
c8680.graph_c0	-8.28148	0.829911	-	-	GO:0016833//oxo-acid-lyase activity;GO:0008483//transaminase activity	GO:0008152//metabolic process	gi|221483997|gb|EEE22301.1|/2.27878e-29/para-aminobenzoate synthase, putative [Toxoplasma gondii GT1]
c25977.graph_c0	-8.28166	0.829911	K11346|1|8e-18|90.9|dan:Dana_GF21663|inhibitor of growth protein 4;K11345|2|3e-17|89.0|dme:Dmel_CG9293|inhibitor of growth protein 5;K11319|3|4e-17|88.6|acs:100563020|inhibitor of growth protein 3	-	-	GO:0044238//primary metabolic process;GO:0044260	gi|195472609|ref|XP_002088592.1|/1.20309e-17/GE11644 [Drosophila yakuba]
c34200.graph_c0	-8.28243	0.829911	-	-	-	-	-
c396.graph_c0	-8.28295	0.829911	-	-	-	-	-
c11475.graph_c0	-8.28312	0.830382	-	-	GO:0003824//catalytic activity	-	gi|470296144|ref|XP_004345253.1|/4.06755e-38/riboflavin-specific deaminase/GTP cyclohydrolase II [Capsaspora owczarzaki ATCC 30864]
c34745.graph_c0	-8.28354	0.830382	K13699|1|6e-12|69.7|hmg:100197113|abhydrolase domain-containing protein 5 [EC:2.3.1.51];K13698|3|8e-10|62.8|dre:550276|abhydrolase domain-containing protein 4	-	-	-	gi|470301187|ref|XP_004347287.1|/4.16162e-15/abhydrolase domain-containing protein 5 [Capsaspora owczarzaki ATCC 30864]
c1693.graph_c0	-8.28358	0.830382	-	-	-	-	gi|470469665|ref|XP_004342026.1|/6.07061e-14/global transcription factor, putative [Acanthamoeba castellanii str. Neff]
c31506.graph_c0	-8.28399	0.830382	K13026|1|2e-11|67.4|aag:AaeL_AAEL013182|ATP-dependent RNA helicase DHX57 [EC:3.6.4.13];K14442|4|5e-11|66.2|nvi:100120728|ATP-dependent RNA helicase DHX36 [EC:3.6.4.13]	-	GO:0016787//hydrolase activity;GO:0005488//binding	-	gi|332028283|gb|EGI68330.1|/1.80725e-10/Putative ATP-dependent RNA helicase DHX36 [Acromyrmex echinatior]
c30747.graph_c0	-8.28455	0.830382	-	-	-	-	-
c11430.graph_c0	-8.28488	0.830382	-	-	-	-	-
c37106.graph_c0	-8.28495	0.830382	-	-	-	-	-
c30308.graph_c0	-8.2852	0.830412	K08332|1|4e-33|141|xtr:100496743|vacuolar protein 8;K15043|2|1e-07|57.4|hmg:100207016|importin subunit alpha-2	-	-	-	gi|390351777|ref|XP_001179132.2|/7.51862e-48/PREDICTED: vacuolar protein 8-like, partial [Strongylocentrotus purpuratus]
c35015.graph_c0	-8.28534	0.830412	K01278|1|3e-23|107|oaa:100082186|dipeptidyl-peptidase 4 [EC:3.4.14.5]	-	-	-	gi|149639607|ref|XP_001512879.1|/1.94283e-22/PREDICTED: dipeptidyl peptidase 4-like [Ornithorhynchus anatinus]
c26919.graph_c0	-8.28547	0.830412	K15109|1|5e-28|124|dre:393833|solute carrier family 25 (mitochondrial carnitine/acylcarnitine transporter), member 20/29	-	-	-	gi|281205717|gb|EFA79906.1|/2.74027e-44/mitochondrial substrate carrier family protein [Polysphondylium pallidum PN500]
c27309.graph_c0	-8.28555	0.830412	K01874|1|5e-19|94.4|phu:Phum_PHUM433640|methionyl-tRNA synthetase [EC:6.1.1.10]	-	-	-	gi|470517189|ref|XP_004353175.1|/7.1963e-25/methionine-tRNA ligase [Acanthamoeba castellanii str. Neff]
c24092.graph_c0	-8.28557	0.830412	-	-	-	-	-
c44885.graph_c0	-8.28571	0.830412	-	-	-	-	-
c27457.graph_c0	-8.2858	0.830412	-	-	-	-	-
c36531.graph_c0	-8.28592	0.830412	-	-	-	-	-
c8575.graph_c0	-8.28655	0.830412	K03327|1|4e-42|172|mgp:100548109|multidrug resistance protein, MATE family	GO:0016020//membrane	GO:0022857//transmembrane transporter activity	GO:0015893//drug transport;GO:0006812//cation transport	gi|470292830|ref|XP_004343736.1|/2.13873e-44/solute carrier family 47 [Capsaspora owczarzaki ATCC 30864]
c2996.graph_c0	-8.28679	0.830412	-	-	-	-	gi|340378273|ref|XP_003387652.1|/9.75612e-13/PREDICTED: flavin-dependent monooxygenase, reductase subunit-like [Amphimedon queenslandica]
c33643.graph_c0	-8.2877	0.830412	-	-	-	-	gi|470363392|ref|XP_004365599.1|/5.65049e-12/conserved hypothetical protein [Capsaspora owczarzaki ATCC 30864]
c29491.graph_c0	-8.28779	0.830913	-	-	-	-	-
c32386.graph_c0	-8.28784	0.830913	K01254|1|2e-20|97.4|aml:100468914|leukotriene-A4 hydrolase [EC:3.3.2.6]	-	GO:0008233//peptidase activity;GO:0046872//metal ion binding	GO:0044238//primary metabolic process	gi|330843046|ref|XP_003293475.1|/5.11568e-21/leukotriene A4 hydrolase [Dictyostelium purpureum]
c42236.graph_c0	-8.28849	0.830913	-	-	-	-	-
c38261.graph_c0	-8.28864	0.830913	-	-	-	-	-
c1505.graph_c0	-8.28914	0.830913	-	-	-	-	-
c22607.graph_c0	-8.29024	0.830913	K14791|1|1e-74|280|bfo:BRAFLDRAFT_275517|periodic tryptophan protein 1	-	-	-	gi|470326969|ref|XP_004364825.1|/1.44114e-76/periodic tryptophan protein [Capsaspora owczarzaki ATCC 30864]
c43498.graph_c0	-8.29046	0.830913	-	-	-	-	-
c24482.graph_c0	-8.29069	0.830913	K04441|1|3e-17|87.8|ame:411915|p38 MAP kinase [EC:2.7.11.24]	-	GO:0004672//protein kinase activity	-	gi|459680678|gb|AGG82488.1|/2.95751e-20/p38 [Litopenaeus vannamei]
c25385.graph_c0	-8.29126	0.830913	K03025|1|3e-19|94.4|cin:100182884|DNA-directed RNA polymerase III subunit RPC6	-	-	-	gi|198424749|ref|XP_002126762.1|/2.02292e-18/PREDICTED: DNA-directed RNA polymerase III subunit RPC6-like [Ciona intestinalis]
c21739.graph_c0	-8.29136	0.830913	-	-	-	-	gi|156404994|ref|XP_001640517.1|/2.72828e-06/predicted protein [Nematostella vectensis]
c34688.graph_c0	-8.29186	0.830913	-	-	-	-	-
c26846.graph_c0	-8.29199	0.830913	-	-	-	-	-
c38140.graph_c0	-8.29231	0.830913	K03678|1|3e-27|120|acs:100565770|exosome complex component RRP45	GO:0044424//intracellular part	GO:0016787//hydrolase activity	-	gi|470406072|ref|XP_004335912.1|/1.11765e-28/3' exoribonuclease family, domain 1 domain containing protein [Acanthamoeba castellanii str. Neff]
c28571.graph_c0	-8.29258	0.831546	K05723|1|3e-11|67.8|cin:778863|FYVE, RhoGEF and PH domain containing 4;K05724|2|5e-11|67.0|bfo:BRAFLDRAFT_226074|FYVE, RhoGEF and PH domain containing 5/6;K05769|3|8e-11|66.2|ecb:100067370|Rho guanine nucleotide exchange factor 4	-	-	-	gi|470416253|ref|XP_004336866.1|/4.70355e-19/RhoGEF domain containing protein [Acanthamoeba castellanii str. Neff]
c6173.graph_c0	-8.29265	0.831546	K00666|1|5e-25|114|isc:IscW_ISCW017692|fatty-acyl-CoA synthase [EC:6.2.1.-];K01896|2|4e-23|108|dre:100002035|medium-chain acyl-CoA synthetase [EC:6.2.1.2]	-	GO:0003824//catalytic activity	GO:0008152//metabolic process	gi|390343548|ref|XP_785115.3|/1.28626e-65/PREDICTED: acyl-CoA synthetase family member 3, mitochondrial-like [Strongylocentrotus purpuratus]
c1447.graph_c0	-8.29308	0.831546	-	-	-	-	-
c36391.graph_c0	-8.29309	0.831546	-	-	-	-	-
c26770.graph_c0	-8.29378	0.831546	-	-	-	-	-
c26948.graph_c0	-8.29389	0.831546	-	-	-	-	gi|340374493|ref|XP_003385772.1|/1.06601e-18/PREDICTED: transcription factor 25-like [Amphimedon queenslandica]
c22227.graph_c0	-8.2946	0.831546	K08187|1|4e-26|119|nve:NEMVE_v1g88648|MFS transporter, MCP family, solute carrier family 16 (monocarboxylic acid transporters), member 10;K08184|2|3e-22|106|mmu:20503|MFS transporter, MCP family, solute carrier family 16 (monocarboxylic acid transporters), member 7	-	-	-	gi|156398588|ref|XP_001638270.1|/3.14898e-27/predicted protein [Nematostella vectensis]
c21842.graph_c0	-8.29468	0.831546	-	-	-	-	-
c29454.graph_c0	-8.2948	0.831546	-	-	-	-	-
c27718.graph_c0	-8.2949	0.831546	-	-	-	-	-
c29399.graph_c0	-8.29561	0.831576	-	-	-	-	-
c9382.graph_c0	-8.2965	0.831576	K12821|1|6e-39|162|dre:321555|pre-mRNA-processing factor 40	-	-	-	gi|405961475|gb|EKC27272.1|/1.4035e-40/Pre-mRNA-processing factor 40-like protein A [Crassostrea gigas]
c34654.graph_c0	-8.29685	0.831576	-	-	-	-	-
c12712.graph_c0	-8.29749	0.832179	-	-	-	-	-
c25209.graph_c0	-8.2982	0.832179	K04427|1|7e-23|108|dvi:Dvir_GJ19194|mitogen-activated protein kinase kinase kinase 7 [EC:2.7.11.25]	-	GO:0004709//MAP kinase kinase kinase activity	GO:0009653//anatomical structure morphogenesis;GO:0031323//regulation of cellular metabolic process;GO:0006955//immune response;GO:0042742//defense response to bacterium;GO:0048583;GO:0002252;GO:0006468//protein phosphorylation;GO:0001654//eye development;GO:0048522//positive regulation of cellular process;GO:0000165//MAPK cascade	gi|195392934|ref|XP_002055109.1|/5.43376e-22/GJ19194 [Drosophila virilis]
c1805.graph_c0	-8.29854	0.832179	K00387|1|2e-63|242|tad:TRIADDRAFT_22538|sulfite oxidase [EC:1.8.3.1]	-	GO:0046872//metal ion binding	-	gi|470245413|ref|XP_004356846.1|/8.69663e-65/Putative sulfite oxidase [Dictyostelium fasciculatum]
c26755.graph_c0	-8.29914	0.832179	K12655|1|1e-06|52.0|hmg:100209922|OTU domain-containing protein 5 [EC:3.1.2.15]	-	-	-	gi|470292258|ref|XP_004343579.1|/3.10932e-26/OTU domain-containing protein 6B [Capsaspora owczarzaki ATCC 30864]
c7343.graph_c1	-8.29914	0.832179	K06677|1|2e-59|229|bfo:BRAFLDRAFT_283981|condensin complex subunit 1	-	-	-	gi|66799947|ref|XP_628899.1|/1.67661e-73/condensin-2 complex subunit D3 [Dictyostelium discoideum AX4]
c28365.graph_c0	-8.29927	0.832179	K14007|1|2e-22|107|nve:NEMVE_v1g142809|protein transport protein SEC24	-	-	-	gi|156349400|ref|XP_001622043.1|/1.39245e-21/predicted protein [Nematostella vectensis]
c24391.graph_c0	-8.29943	0.832179	-	-	-	-	-
c7796.graph_c0	-8.29958	0.832179	K11824|1|1e-80|300|bta:515216|AP-2 complex subunit alpha	GO:0030128//clathrin coat of endocytic vesicle	GO:0005488//binding	GO:0006901//vesicle coating;GO:0050688//regulation of defense response to virus	gi|296471432|tpg|DAA13547.1|/9.94891e-80/TPA: AP-2 complex subunit alpha-2 [Bos taurus]
c8903.graph_c0	-8.30023	0.832179	-	-	-	-	-
c1479.graph_c0	-8.30071	0.832179	K00858|1|4e-37|154|dwi:Dwil_GK15608|NAD+ kinase [EC:2.7.1.23]	-	-	-	gi|470246458|ref|XP_004366382.1|/1.31784e-43/NAD+ kinase family protein [Dictyostelium fasciculatum]
c38719.graph_c0	-8.30072	0.832179	-	-	-	-	-
c39633.graph_c0	-8.30166	0.832769	-	-	-	-	-
c24860.graph_c0	-8.30186	0.832769	K14536|1|3e-35|146|nve:NEMVE_v1g242394|ribosome assembly protein 1 [EC:3.6.5.-]	-	GO:0032561//guanyl ribonucleotide binding;GO:0017111//nucleoside-triphosphatase activity	GO:0009207	gi|326437057|gb|EGD82627.1|/4.8161e-35/hypothetical protein PTSG_11989 [Salpingoeca sp. ATCC 50818]
c36349.graph_c0	-8.30247	0.832769	-	-	-	-	gi|390368966|ref|XP_796530.3|/2.8646e-08/PREDICTED: DEP domain-containing protein 5-like, partial [Strongylocentrotus purpuratus]
c35374.graph_c0	-8.30247	0.832769	-	-	-	-	-
c790.graph_c0	-8.30353	0.832769	K11344|1|1e-07|57.0|cin:100185254|chromatin modification-related protein EAF6	GO:0070775;GO:0043189//H4/H2A histone acetyltransferase complex	GO:0005488//binding	GO:0043967//histone H4 acetylation;GO:0043966//histone H3 acetylation	gi|459181156|ref|XP_004226729.1|/8.3414e-07/PREDICTED: chromatin modification-related protein MEAF6-like isoform 2 [Ciona intestinalis]
c389.graph_c0	-8.30366	0.832769	K08860|1|1e-12|72.0|tad:TRIADDRAFT_55607|eukaryotic translation initiation factor 2-alpha kinase [EC:2.7.11.1]	-	GO:0005488//binding;GO:0004674//protein serine/threonine kinase activity	GO:0050896//response to stimulus;GO:0006468//protein phosphorylation;GO:0006446//regulation of translational initiation	gi|348502124|ref|XP_003438619.1|/3.28369e-12/PREDICTED: eukaryotic translation initiation factor 2-alpha kinase 1-like [Oreochromis niloticus]
c41998.graph_c0	-8.30459	0.832769	-	-	-	-	-
c23723.graph_c0	-8.30461	0.832769	K08869|1|4e-113|409|cqu:CpipJ_CPIJ016968|aarF domain-containing kinase	-	-	-	gi|312372317|gb|EFR20303.1|/8.90732e-115/hypothetical protein AND_20343 [Anopheles darlingi]
c30303.graph_c0	-8.30471	0.832769	-	-	-	-	-
c26352.graph_c0	-8.30505	0.832769	-	-	-	-	-
c7777.graph_c0	-8.30518	0.832769	-	-	-	-	gi|330827639|ref|XP_003291880.1|/1.10205e-23/hypothetical protein DICPUDRAFT_39723 [Dictyostelium purpureum]
c27658.graph_c0	-8.30566	0.832769	-	-	-	-	-
c11919.graph_c0	-8.30613	0.833343	K00699|1|1e-07|57.4|dme:Dmel_CG10178|glucuronosyltransferase [EC:2.4.1.17];K04628|2|7e-07|55.1|acs:100551810|2-hydroxyacylsphingosine 1-beta-galactosyltransferase [EC:2.4.1.45]	-	-	-	gi|195996395|ref|XP_002108066.1|/5.56653e-11/hypothetical protein TRIADDRAFT_20011 [Trichoplax adhaerens]
c40292.graph_c0	-8.30676	0.833343	-	-	-	-	-
c26784.graph_c0	-8.30676	0.833343	-	-	-	-	-
c22776.graph_c0	-8.30689	0.833343	K12662|1|3e-101|369|acs:100560160|U4/U6 small nuclear ribonucleoprotein PRP4	GO:0030532//small nuclear ribonucleoprotein complex;GO:0016604//nuclear body	-	GO:0008380//RNA splicing	gi|432950800|ref|XP_004084617.1|/1.12857e-100/PREDICTED: U4/U6 small nuclear ribonucleoprotein Prp4-like [Oryzias latipes]
c11197.graph_c0	-8.3069	0.833343	-	-	-	-	-
c36394.graph_c0	-8.30772	0.833343	-	-	-	-	-
c6679.graph_c0	-8.30801	0.833343	K01062|1|1e-21|103|aga:AgaP_AGAP011849|1-alkyl-2-acetylglycerophosphocholine esterase [EC:3.1.1.47];K14963|5|2e-21|102|tad:TRIADDRAFT_53331|COMPASS component SWD3	GO:0005819//spindle	GO:0005488//binding	GO:0031163;GO:0050794//regulation of cellular process	gi|466048518|ref|XP_004277836.1|/1.33272e-60/PREDICTED: probable cytosolic iron-sulfur protein assembly protein CIAO1 [Orcinus orca]
c26026.graph_c0	-8.30825	0.833343	-	GO:0005768//endosome;GO:0005774//vacuolar membrane;GO:0031982//vesicle	GO:0005515//protein binding	GO:0006810//transport;GO:0051875//pigment granule localization	gi|470425437|ref|XP_004337806.1|/6.46371e-24/Sec1like family protein [Acanthamoeba castellanii str. Neff]
c663.graph_c0	-8.30852	0.833343	-	-	-	-	-
c37791.graph_c0	-8.30868	0.833343	-	GO:0044431//Golgi apparatus part	-	GO:0048193//Golgi vesicle transport	gi|471410775|ref|XP_004386948.1|/1.85315e-10/PREDICTED: trafficking protein particle complex subunit 8 [Trichechus manatus latirostris]
c36581.graph_c0	-8.31093	0.833844	-	-	-	-	-
c40130.graph_c0	-8.31183	0.833844	-	-	-	-	-
c339.graph_c1	-8.31201	0.833844	K09188|1|8e-07|52.4|dya:Dyak_GE16999|histone-lysine N-methyltransferase MLL3 [EC:2.1.1.43]	-	-	-	gi|290998213|ref|XP_002681675.1|/2.74778e-14/predicted protein [Naegleria gruberi]
c39619.graph_c0	-8.31237	0.833844	-	-	-	-	-
c38294.graph_c0	-8.31261	0.833844	-	GO:0044424//intracellular part	GO:0051536//iron-sulfur cluster binding;GO:0016628//oxidoreductase activity, acting on the CH-CH group of donors, NAD or NADP as acceptor	GO:0008033//tRNA processing	gi|449486393|ref|XP_002192492.2|/1.20352e-30/PREDICTED: CDK5 regulatory subunit-associated protein 1-like [Taeniopygia guttata]
c27293.graph_c0	-8.31388	0.833844	-	-	-	-	gi|390369655|ref|XP_003731678.1|/2.37521e-34/PREDICTED: N-ethylmaleimide reductase-like [Strongylocentrotus purpuratus]
c27614.graph_c0	-8.31404	0.833844	-	-	-	-	-
c2137.graph_c0	-8.31407	0.833844	K06258|1|1e-10|65.5|dre:561693|MFS transporter, VNT family, synaptic vesicle glycoprotein 2	GO:0030136//clathrin-coated vesicle;GO:0016020//membrane	-	GO:0006810//transport	gi|47226493|emb|CAG08509.1|/2.17957e-11/unnamed protein product [Tetraodon nigroviridis]
c42153.graph_c0	-8.31417	0.833844	-	-	-	-	-
c35190.graph_c0	-8.31423	0.833844	-	-	-	-	-
c22511.graph_c0	-8.31429	0.833844	-	-	-	-	-
c31466.graph_c0	-8.31566	0.834404	-	-	-	-	-
c35221.graph_c0	-8.31653	0.834404	K01081|1|2e-12|71.2|isc:IscW_ISCW006004|5'-nucleotidase [EC:3.1.3.5]	-	-	-	gi|242000106|ref|XP_002434696.1|/1.67167e-11/conserved hypothetical protein [Ixodes scapularis]
c27793.graph_c0	-8.31672	0.834404	K14798|1|7e-17|88.2|bfo:BRAFLDRAFT_123518|protein LTV1	-	-	-	gi|291239452|ref|XP_002739645.1|/3.781e-17/PREDICTED: LTV1 homolog [Saccoglossus kowalevskii]
c30788.graph_c0	-8.31698	0.834404	-	-	-	-	-
c31343.graph_c0	-8.31721	0.834404	-	-	-	-	-
c11953.graph_c0	-8.31722	0.834404	-	-	-	-	-
c38795.graph_c0	-8.31738	0.834404	-	-	-	-	-
c33294.graph_c0	-8.31821	0.834404	-	-	-	-	-
c8584.graph_c0	-8.3189	0.834404	-	-	-	-	gi|166240440|ref|XP_001732999.1|/1.58098e-25/Yip1 domain-containing protein [Dictyostelium discoideum AX4]
c30218.graph_c0	-8.31949	0.834404	-	-	-	-	-
c29159.graph_c0	-8.31982	0.834801	K12397|1|4e-21|100|isc:IscW_ISCW005629|AP-3 complex subunit beta	-	-	GO:0006810//transport	gi|242000958|ref|XP_002435122.1|/3.28768e-20/AP-3 complex subunit beta-1, putative [Ixodes scapularis]
c32627.graph_c0	-8.32013	0.834801	-	-	-	-	-
c3524.graph_c0	-8.32026	0.834801	K03025|1|1e-09|62.0|nve:NEMVE_v1g230282|DNA-directed RNA polymerase III subunit RPC6	-	-	-	gi|156371113|ref|XP_001628610.1|/1.00609e-08/predicted protein [Nematostella vectensis]
c22809.graph_c0	-8.32096	0.834801	K01443|1|2e-105|383|aga:AgaP_AGAP002347|N-acetylglucosamine-6-phosphate deacetylase [EC:3.5.1.25]	-	GO:0016787//hydrolase activity	-	gi|347967666|ref|XP_312617.5|/1.48613e-104/AGAP002347-PA [Anopheles gambiae str. PEST]
c757.graph_c0	-8.32103	0.834801	K14763|1|1e-13|77.8|tad:TRIADDRAFT_60177|H/ACA ribonucleoprotein complex non-core subunit NAF1	GO:0044424//intracellular part	GO:0005488//binding	GO:0009987//cellular process	gi|313233411|emb|CBY24526.1|/2.06961e-17/unnamed protein product [Oikopleura dioica]
c1624.graph_c0	-8.3221	0.834801	-	-	-	-	-
c30406.graph_c0	-8.32307	0.834801	K09291|1|1e-09|63.5|cqu:CpipJ_CPIJ003594|nucleoprotein TPR;K10381|3|1e-09|63.5|mmu:109620|desmoplakin;K10421|5|3e-09|62.4|gga:395784|CAP-Gly domain-containing linker protein 1	GO:0044425//membrane part;GO:0043229//intracellular organelle;GO:0005886//plasma membrane	GO:0005488//binding	GO:0016043//cellular component organization;GO:0009987//cellular process	gi|340371650|ref|XP_003384358.1|/6.18711e-10/PREDICTED: nucleoprotein TPR-like [Amphimedon queenslandica]
c35121.graph_c0	-8.32348	0.834801	-	-	-	-	-
c34351.graph_c0	-8.32378	0.834801	K08052|1|3e-18|90.9|bfo:BRAFLDRAFT_95685|neurofibromin 1	-	-	-	gi|470249125|ref|XP_004358157.1|/1.5524e-17/neurofibromin [Dictyostelium fasciculatum]
c43458.graph_c0	-8.32437	0.835361	-	-	-	-	-
c39592.graph_c0	-8.32611	0.835361	-	-	-	GO:0044237//cellular metabolic process	gi|470360810|ref|XP_004364957.1|/1.71673e-16/folic acid synthesis protein [Capsaspora owczarzaki ATCC 30864]
c31005.graph_c0	-8.32653	0.835361	-	-	-	-	-
c24061.graph_c0	-8.3266	0.835361	K14819|1|3e-49|196|gga:425349|dual specificity phosphatase 12 [EC:3.1.3.16 3.1.3.48]	-	-	-	gi|432915683|ref|XP_004079200.1|/4.74934e-51/PREDICTED: dual specificity protein phosphatase 12-like [Oryzias latipes]
c7068.graph_c0	-8.32668	0.835361	-	-	-	-	gi|330792027|ref|XP_003284092.1|/6.17746e-47/hypothetical protein DICPUDRAFT_147835 [Dictyostelium purpureum]
c34841.graph_c0	-8.32689	0.835361	K06689|1|1e-22|104|dpe:Dper_GL14576|ubiquitin-conjugating enzyme E2 D/E [EC:6.3.2.19];K04649|3|3e-21|100|cel:F40G9.3|ubiquitin-conjugating enzyme (huntingtin interacting protein 2) [EC:6.3.2.19]	-	-	-	gi|330844975|ref|XP_003294381.1|/1.31984e-37/hypothetical protein DICPUDRAFT_159372 [Dictyostelium purpureum]
c31079.graph_c0	-8.32743	0.835361	-	-	-	-	-
c13468.graph_c0	-8.3275	0.835361	-	-	-	-	gi|390349111|ref|XP_781178.2|/2.95792e-32/PREDICTED: protein midA homolog, mitochondrial-like [Strongylocentrotus purpuratus]
c23040.graph_c0	-8.32869	0.835891	-	-	-	-	-
c31614.graph_c0	-8.3293	0.835891	-	-	-	-	gi|330795151|ref|XP_003285638.1|/1.16524e-07/hypothetical protein DICPUDRAFT_29694 [Dictyostelium purpureum]
c24857.graph_c0	-8.32957	0.835891	K11424|1|2e-07|54.3|dre:100000709|histone-lysine N-methyltransferase NSD2 [EC:2.1.1.43];K11425|2|2e-06|50.8|oaa:100074284|histone-lysine N-methyltransferase NSD3 [EC:2.1.1.43]	-	-	-	gi|213624868|gb|AAI71696.1|/2.06227e-06/Wolf-Hirschhorn syndrome candidate 1 [Danio rerio]
c190.graph_c0	-8.32965	0.835891	K02607|1|3e-30|132|rno:362304|origin recognition complex subunit 5	GO:0000808//origin recognition complex;GO:0031981//nuclear lumen	GO:0005515//protein binding	GO:0006259//DNA metabolic process;GO:0051325//interphase	gi|449278822|gb|EMC86561.1|/1.48538e-29/Origin recognition complex subunit 5 [Columba livia]
c30001.graph_c0	-8.32978	0.835891	K04482|1|1e-43|174|smm:Smp_124230|DNA repair protein RAD51	GO:0043231//intracellular membrane-bounded organelle	GO:0003677//DNA binding;GO:0042623//ATPase activity, coupled;GO:0032559	GO:0006310//DNA recombination	gi|429318287|emb|CCN27368.1|/6.0986e-43/recombinase [Milnesium tardigradum]
c41714.graph_c0	-8.33047	0.835891	-	-	-	-	gi|26354574|dbj|BAC40915.1|/3.61665e-06/unnamed protein product [Mus musculus]
c30348.graph_c0	-8.33047	0.835891	-	-	-	-	-
c29397.graph_c0	-8.3306	0.835891	K03018|1|5e-39|159|isc:IscW_ISCW008476|DNA-directed RNA polymerase III subunit RPC1 [EC:2.7.7.6]	GO:0043231//intracellular membrane-bounded organelle	GO:0034062//RNA polymerase activity;GO:0046914//transition metal ion binding;GO:0003676//nucleic acid binding;GO:0001882//nucleoside binding	GO:0010467//gene expression	gi|281204162|gb|EFA78358.1|/5.7314e-41/RNA polymerase III [Polysphondylium pallidum PN500]
c13755.graph_c0	-8.33072	0.835891	-	-	-	-	gi|470288617|ref|XP_004342628.1|/4.24959e-07/histidinol-phosphate aminotransferase [Capsaspora owczarzaki ATCC 30864]
c27758.graph_c0	-8.33077	0.835891	-	-	-	-	-
c33815.graph_c0	-8.33089	0.835891	K03006|1|2e-12|71.2|tsp:Tsp_05375|DNA-directed RNA polymerase II subunit RPB1 [EC:2.7.7.6]	-	GO:0016779//nucleotidyltransferase activity	GO:0010467//gene expression	gi|409193803|gb|AFV31135.1|/1.09494e-15/RNA polymerase II largest subunit [Amoeboaphelidium protococcarum]
c2811.graph_c0	-8.33118	0.835891	-	-	-	-	-
c37943.graph_c0	-8.33142	0.835891	-	-	-	-	-
c27028.graph_c0	-8.33142	0.835891	-	-	-	-	-
c35219.graph_c0	-8.33173	0.835891	-	-	-	-	-
c41389.graph_c0	-8.33173	0.835891	-	-	-	-	-
c26197.graph_c0	-8.33197	0.835891	K11274|1|1e-29|131|tad:TRIADDRAFT_32433|chromosome transmission fidelity protein 4	-	-	-	gi|196015056|ref|XP_002117386.1|/1.10151e-28/hypothetical protein TRIADDRAFT_32433 [Trichoplax adhaerens]
c33223.graph_c0	-8.33246	0.835891	K14575|1|9e-06|48.9|xtr:100494828|AAA family ATPase	-	-	-	gi|340385178|ref|XP_003391087.1|/1.32071e-08/PREDICTED: ATPase family AAA domain-containing protein 2B-like, partial [Amphimedon queenslandica]
c8217.graph_c1	-8.33257	0.835891	K11652|1|2e-35|148|api:100162967|actin-like protein 6B;K11340|2|7e-35|147|xtr:394962|actin-like protein 6A	GO:0043234//protein complex;GO:0044428//nuclear part	-	-	gi|443712410|gb|ELU05751.1|/1.36077e-34/hypothetical protein CAPTEDRAFT_156089 [Capitella teleta]
c21327.graph_c0	-8.33264	0.835891	K01897|1|1e-44|179|cin:100185939|long-chain acyl-CoA synthetase [EC:6.2.1.3]	-	GO:0003824//catalytic activity	-	gi|470425644|ref|XP_004337827.1|/1.87322e-55/acylCoA synthetase, putative [Acanthamoeba castellanii str. Neff]
c36752.graph_c0	-8.33283	0.835891	-	-	-	-	-
c26070.graph_c0	-8.33348	0.836392	-	-	-	-	-
c29461.graph_c0	-8.33358	0.836392	-	-	-	-	-
c286.graph_c0	-8.33403	0.836392	-	-	-	-	-
c42248.graph_c0	-8.3341	0.836392	-	-	-	-	-
c43304.graph_c0	-8.33534	0.836407	-	GO:0005815//microtubule organizing center;GO:0031981//nuclear lumen	GO:0005099//Ras GTPase activator activity;GO:0005515//protein binding	GO:0033124//regulation of GTP catabolic process	gi|405970840|gb|EKC35708.1|/3.66614e-19/Rab3 GTPase-activating protein catalytic subunit [Crassostrea gigas]
c32192.graph_c0	-8.3354	0.836407	-	-	-	-	-
c42998.graph_c0	-8.33614	0.836407	-	-	-	-	-
c26414.graph_c0	-8.33662	0.836407	-	-	-	-	-
c23347.graph_c0	-8.33703	0.836407	K00728|1|4e-12|70.1|bta:537054|dolichyl-phosphate-mannose-protein mannosyltransferase [EC:2.4.1.109]	-	-	-	gi|471361125|ref|XP_004371128.1|/1.63459e-11/PREDICTED: protein O-mannosyl-transferase 2 [Trichechus manatus latirostris]
c30292.graph_c0	-8.33712	0.836407	-	-	-	-	-
c37986.graph_c0	-8.33731	0.836407	-	-	-	-	-
c10088.graph_c0	-8.33739	0.836407	K12495|1|2e-18|90.9|nve:NEMVE_v1g246304|IQ motif and SEC7 domain-containing protein	GO:0012505//endomembrane system	GO:0005083//small GTPase regulator activity;GO:0005488//binding	GO:0048200	gi|156355363|ref|XP_001623638.1|/2.7343e-22/predicted protein [Nematostella vectensis]
c27420.graph_c0	-8.33783	0.836819	K12862|1|1e-26|118|phu:Phum_PHUM407120|pleiotropic regulator 1	-	GO:0004683//calmodulin-dependent protein kinase activity	-	gi|340371289|ref|XP_003384178.1|/2.77043e-27/PREDICTED: pleiotropic regulator 1-like [Amphimedon queenslandica]
c42625.graph_c0	-8.33814	0.836819	-	-	-	-	-
c31453.graph_c0	-8.33814	0.836819	K04688|1|3e-11|67.0|aag:AaeL_AAEL000728|p70 ribosomal S6 kinase [EC:2.7.11.1];K04445|4|2e-10|64.3|spu:581399|mitogen-,stress activated protein kinases [EC:2.7.11.1];K06069|5|3e-10|63.9|dre:555737|atypical protein kinase C [EC:2.7.11.13]	-	GO:0005488//binding;GO:0016301//kinase activity	GO:0040023//establishment of nucleus localization;GO:0022008//neurogenesis;GO:0009653//anatomical structure morphogenesis	gi|334145751|gb|AEG64800.1|/3.15263e-10/ribosomal S6 kinase [Ochlerotatus triseriatus]
c13587.graph_c0	-8.33908	0.836819	-	-	-	-	-
c35394.graph_c0	-8.3396	0.836819	-	-	-	-	-
c39856.graph_c0	-8.34007	0.836819	-	-	-	-	-
c4416.graph_c0	-8.34033	0.836819	K02894|1|9e-09|59.7|bmy:Bm1_46580|large subunit ribosomal protein L23e	GO:0043231//intracellular membrane-bounded organelle;GO:0044444//cytoplasmic part;GO:0030529//ribonucleoprotein complex	-	-	gi|462269924|gb|AGH24510.1|/3.2024e-25/ribosomal protein L14 (mitochondrion) [Seculamonas ecuadoriensis]
c30225.graph_c0	-8.3407	0.836819	-	-	-	-	-
c31610.graph_c0	-8.34154	0.836819	K13103|1|4e-11|66.6|nve:NEMVE_v1g158435|tuftelin-interacting protein 11	-	-	-	gi|156407374|ref|XP_001641519.1|/4.02614e-10/predicted protein [Nematostella vectensis]
c9494.graph_c1	-8.3418	0.836819	K00666|1|9e-11|65.5|gga:422102|fatty-acyl-CoA synthase [EC:6.2.1.-]	-	GO:0003824//catalytic activity	-	gi|470455007|ref|XP_004340899.1|/2.08736e-14/acylCoA synthetase [Acanthamoeba castellanii str. Neff]
c31753.graph_c0	-8.34188	0.836819	-	-	-	-	-
c29243.graph_c0	-8.34251	0.837394	K00773|1|2e-80|298|spu:579235|queuine tRNA-ribosyltransferase [EC:2.4.2.29]	-	GO:0016763//transferase activity, transferring pentosyl groups	GO:0006400//tRNA modification	gi|470304893|ref|XP_004348220.1|/5.91185e-82/queuine tRNA-ribosyltransferase [Capsaspora owczarzaki ATCC 30864]
c24280.graph_c0	-8.34259	0.837394	K13339|1|2e-32|139|tad:TRIADDRAFT_57218|peroxin-6	-	-	-	gi|405960073|gb|EKC26023.1|/3.37464e-32/Peroxisome assembly factor 2 [Crassostrea gigas]
c35272.graph_c0	-8.3429	0.837394	K14429|1|1e-05|49.3|spu:586262|solute carrier family 12 (potassium/chloride transporters), member 9	-	-	-	gi|432892338|ref|XP_004075771.1|/9.20085e-07/PREDICTED: solute carrier family 12 member 9-like [Oryzias latipes]
c32488.graph_c0	-8.34344	0.837394	-	-	-	-	-
c23297.graph_c0	-8.34379	0.837394	K11338|1|3e-171|602|acs:100558613|RuvB-like protein 2 [EC:3.6.4.12]	GO:0043189//H4/H2A histone acetyltransferase complex;GO:0035097//histone methyltransferase complex	GO:0005515//protein binding;GO:0004386//helicase activity;GO:0032559;GO:0003677//DNA binding	GO:0006351//transcription, DNA-dependent;GO:0006259//DNA metabolic process;GO:0009207;GO:0016573//histone acetylation	gi|327275949|ref|XP_003222734.1|/2.10226e-170/PREDICTED: ruvB-like 2-like [Anolis carolinensis]
c30389.graph_c0	-8.34418	0.837394	K14568|1|2e-53|207|hmg:100209283|essential for mitotic growth 1	-	-	-	gi|470322564|ref|XP_004349274.1|/8.69415e-56/C2f protein [Capsaspora owczarzaki ATCC 30864]
c27376.graph_c0	-8.34504	0.837394	-	-	-	-	-
c26006.graph_c0	-8.34549	0.837394	-	GO:0044464//cell part	-	-	gi|470244330|ref|XP_004355897.1|/1.57915e-14/hypothetical protein DFA_08408 [Dictyostelium fasciculatum]
c33079.graph_c0	-8.34569	0.837394	-	-	-	-	-
c31996.graph_c0	-8.34581	0.837394	K06628|1|8e-07|54.3|spu:582186|cell division control protein 45	-	-	-	gi|66827851|ref|XP_647280.1|/8.06985e-14/cell division cycle protein 45 [Dictyostelium discoideum AX4]
c598.graph_c1	-8.34611	0.837394	K01115|1|4e-22|103|dre:556641|phospholipase D [EC:3.1.4.4]	-	GO:0016787//hydrolase activity	-	gi|118398036|ref|XP_001031348.1|/2.41918e-23/Phospholipase D1 [Tetrahymena thermophila]
c8768.graph_c0	-8.34657	0.837895	-	-	-	-	-
c13314.graph_c0	-8.34674	0.837895	-	-	GO:0016740//transferase activity	-	gi|470308361|ref|XP_004363806.1|/3.57048e-12/phosphatidylethanolamine N-methyltransferase [Capsaspora owczarzaki ATCC 30864]
c42415.graph_c0	-8.34726	0.837895	-	-	-	-	-
c36024.graph_c0	-8.34766	0.837895	-	-	-	-	-
c883.graph_c0	-8.3483	0.837895	K13181|1|4e-49|194|hmg:100215973|ATP-dependent RNA helicase DDX27 [EC:3.6.4.13]	-	-	-	gi|470360753|ref|XP_004364941.1|/1.41634e-51/ATP-dependent RNA helicase DRS1 [Capsaspora owczarzaki ATCC 30864]
c10273.graph_c0	-8.34853	0.837895	-	-	-	-	-
c12629.graph_c0	-8.34859	0.837895	K13093|1|2e-35|149|isc:IscW_ISCW010893|HIV Tat-specific factor 1	-	-	-	gi|380027330|ref|XP_003697380.1|/4.20966e-35/PREDICTED: HIV Tat-specific factor 1 homolog [Apis florea]
c38639.graph_c0	-8.34869	0.837895	-	-	-	-	-
c38478.graph_c0	-8.34874	0.837895	-	-	-	-	-
c32431.graph_c0	-8.34878	0.837895	-	-	-	-	-
c25458.graph_c0	-8.3492	0.837895	K01338|1|2e-112|406|dre:494030|ATP-dependent Lon protease [EC:3.4.21.53]	-	GO:0070011//peptidase activity, acting on L-amino acid peptides	-	gi|443712674|gb|ELU05883.1|/7.56136e-116/hypothetical protein CAPTEDRAFT_206144 [Capitella teleta]
c343.graph_c0	-8.34933	0.837895	K01758|1|1e-73|277|dse:Dsec_GM21904|cystathionine gamma-lyase [EC:4.4.1.1]	-	-	-	gi|470305318|ref|XP_004348297.1|/6.82253e-137/cystathionine beta-lyase [Capsaspora owczarzaki ATCC 30864]
c26520.graph_c0	-8.34976	0.837895	K15176|1|1e-07|57.0|api:100168634|RNA polymerase-associated protein CTR9	-	-	-	gi|470373938|ref|XP_004333067.1|/5.90468e-09/tetratricopeptide repeat domain containing protein [Acanthamoeba castellanii str. Neff]
c25075.graph_c0	-8.34986	0.837895	K01695|1|3e-21|102|nve:NEMVE_v1g152188|tryptophan synthase alpha chain [EC:4.2.1.20]	-	-	GO:0008152//metabolic process	gi|470489510|ref|XP_004344892.1|/1.55159e-64/tryptophan synthase alpha chain, putative [Acanthamoeba castellanii str. Neff]
c33065.graph_c0	-8.35056	0.837895	-	-	-	-	-
c3722.graph_c0	-8.35098	0.838469	K00589|1|3e-07|53.9|nve:NEMVE_v1g156762|uroporphyrin-III C-methyltransferase [EC:2.1.1.107]	-	-	-	gi|167522886|ref|XP_001745780.1|/2.7086e-06/hypothetical protein [Monosiga brevicollis MX1]
c38266.graph_c0	-8.35132	0.838469	-	-	-	-	-
c31757.graph_c0	-8.35155	0.838469	-	-	-	-	-
c3130.graph_c0	-8.3516	0.838469	-	-	-	-	-
c38894.graph_c0	-8.35175	0.838469	-	-	-	-	-
c32849.graph_c0	-8.35175	0.838469	-	-	-	-	-
c43995.graph_c0	-8.35214	0.838469	-	GO:0043231//intracellular membrane-bounded organelle	GO:0032561//guanyl ribonucleotide binding	-	gi|281207026|gb|EFA81210.1|/1.16074e-12/Ras-related GTP-binding protein [Polysphondylium pallidum PN500]
c43652.graph_c0	-8.35247	0.838469	-	-	-	-	-
c27081.graph_c0	-8.3528	0.838469	-	-	-	-	-
c30057.graph_c0	-8.35291	0.838469	K12848|1|6e-22|104|cqu:CpipJ_CPIJ009914|U4/U6.U5 tri-snRNP component SNU23	-	-	-	gi|340379603|ref|XP_003388316.1|/2.02829e-21/PREDICTED: zinc finger matrin-type protein 2-like [Amphimedon queenslandica]
c29811.graph_c0	-8.35292	0.838469	-	-	-	-	gi|470392378|ref|XP_004334767.1|/1.43932e-23/Ubox domain containing protein [Acanthamoeba castellanii str. Neff]
c25309.graph_c0	-8.35301	0.838469	K12854|1|2e-64|245|nve:NEMVE_v1g158557|pre-mRNA-splicing helicase BRR2 [EC:3.6.4.13]	-	GO:0016787//hydrolase activity	-	gi|470440516|ref|XP_004339308.1|/3.01705e-64/U5 small nuclear ribonucleoprotein helicase, putative [Acanthamoeba castellanii str. Neff]
c564.graph_c0	-8.35374	0.838469	-	-	-	-	-
c21428.graph_c0	-8.35385	0.838469	-	GO:0016020//membrane	-	-	gi|156389237|ref|XP_001634898.1|/4.32987e-40/predicted protein [Nematostella vectensis]
c25108.graph_c0	-8.35396	0.838469	K03241|1|3e-38|159|bfo:BRAFLDRAFT_286245|translation initiation factor eIF-2B subunit gamma	GO:0005737//cytoplasm	GO:0008135//translation factor activity, nucleic acid binding	GO:0006412//translation;GO:0050896//response to stimulus	gi|291232275|ref|XP_002736081.1|/4.13997e-38/PREDICTED: eukaryotic translation initiation factor 2B, subunit 3 gamma-like [Saccoglossus kowalevskii]
c30148.graph_c0	-8.35428	0.838469	-	-	-	-	-
c28158.graph_c0	-8.35457	0.838469	-	-	-	-	-
c24574.graph_c0	-8.35533	0.838469	K13174|1|8e-11|68.2|nve:NEMVE_v1g167837|THO complex subunit 5	GO:0043231//intracellular membrane-bounded organelle	-	GO:0030154//cell differentiation	gi|156380776|ref|XP_001631943.1|/6.00066e-10/predicted protein [Nematostella vectensis]
c2693.graph_c0	-8.35545	0.838852	-	-	-	-	gi|395530346|ref|XP_003767257.1|/2.66814e-06/PREDICTED: importin-13 [Sarcophilus harrisii]
c33649.graph_c0	-8.35545	0.838852	-	-	-	-	-
c29522.graph_c0	-8.35553	0.838852	-	-	-	-	gi|470505089|ref|XP_004348531.1|/5.19508e-10/glutamine amidotransferase, putative, partial [Acanthamoeba castellanii str. Neff]
c946.graph_c0	-8.35574	0.838852	K11586|1|9e-14|77.0|xtr:100038121|chromobox protein 3;K11585|4|8e-12|70.5|cqu:CpipJ_CPIJ000743|chromobox protein 1;K11587|5|8e-12|70.5|aag:AaeL_AAEL004467|chromobox protein 5	-	-	-	gi|391325931|ref|XP_003737480.1|/1.12087e-14/PREDICTED: chromobox protein homolog 3-like isoform 3 [Metaseiulus occidentalis]
c30854.graph_c0	-8.35601	0.838852	-	-	-	-	-
c24063.graph_c0	-8.35653	0.838852	-	-	-	-	-
c2094.graph_c0	-8.35709	0.838852	K10609|1|2e-17|87.8|rno:361181|cullin 4	GO:0080008//Cul4-RING ubiquitin ligase complex	GO:0005488//binding	GO:0060255;GO:0048522//positive regulation of cellular process;GO:0007090//regulation of S phase of mitotic cell cycle	gi|187937032|ref|NP_001120773.1|/1.71298e-16/cullin-4A [Rattus norvegicus]
c40454.graph_c0	-8.35767	0.838852	K05768|1|9e-09|58.9|isc:IscW_ISCW007199|gelsolin;K08017|4|2e-06|51.2|spu:585300|advillin	-	-	-	gi|241631960|ref|XP_002408571.1|/8.40535e-08/villin, putative [Ixodes scapularis]
c23438.graph_c0	-8.35844	0.838852	-	-	-	-	-
c2197.graph_c0	-8.35876	0.838852	-	-	-	-	-
c35693.graph_c0	-8.3593	0.838852	-	-	GO:0005488//binding	-	gi|156380965|ref|XP_001632037.1|/1.39951e-10/predicted protein [Nematostella vectensis]
c1436.graph_c0	-8.35974	0.838852	K03243|1|2e-95|350|dre:561194|translation initiation factor 5B	-	GO:0032561//guanyl ribonucleotide binding;GO:0017111//nucleoside-triphosphatase activity	GO:0009207	gi|470508297|ref|XP_004349555.1|/6.07685e-106/elongation factor Tu GTP binding domain containing protein [Acanthamoeba castellanii str. Neff]
c23490.graph_c0	-8.3602	0.839235	-	-	-	-	-
c26304.graph_c0	-8.36022	0.839235	K12489|1|3e-07|56.2|phu:Phum_PHUM613940|Arf-GAP with coiled-coil, ANK repeat and PH domain-containing protein;K12559|3|2e-06|53.5|dre:555290|myosin X	-	-	-	gi|330789596|ref|XP_003282885.1|/1.5274e-09/hypothetical protein DICPUDRAFT_25009 [Dictyostelium purpureum]
c24178.graph_c0	-8.36039	0.839235	K00511|1|6e-62|238|tad:TRIADDRAFT_63342|squalene monooxygenase [EC:1.14.13.132]	-	-	-	gi|470290541|ref|XP_004343156.1|/6.6469e-63/squalene monooxygenase [Capsaspora owczarzaki ATCC 30864]
c40389.graph_c0	-8.36052	0.839235	K14437|1|5e-11|66.2|nve:NEMVE_v1g30104|chromodomain-helicase-DNA-binding protein 7 [EC:3.6.4.12];K04494|3|6e-10|62.8|dre:568214|chromodomain helicase DNA binding protein 8 [EC:3.6.4.12]	-	GO:0005488//binding	-	gi|405964991|gb|EKC30422.1|/1.82278e-10/Chromodomain-helicase-DNA-binding protein 9 [Crassostrea gigas]
c3029.graph_c0	-8.36082	0.839235	-	-	-	-	-
c33212.graph_c0	-8.36084	0.839235	-	-	-	-	-
c8042.graph_c0	-8.36095	0.839235	K07905|1|2e-30|130|bmy:Bm1_56235|Ras-related protein Rab-11B;K07904|2|4e-30|129|cbr:CBG03904|Ras-related protein Rab-11A;K07976|5|4e-30|129|aag:AaeL_AAEL009317|Rab family, other	-	GO:0032561//guanyl ribonucleotide binding	GO:0006810//transport;GO:0035556//intracellular signal transduction	gi|313231377|emb|CBY08492.1|/6.06141e-30/unnamed protein product [Oikopleura dioica]
c27892.graph_c0	-8.3614	0.839235	-	-	-	-	-
c25480.graph_c0	-8.3615	0.839235	K12580|1|2e-11|67.8|dvi:Dvir_GJ13081|CCR4-NOT transcription complex subunit 3	GO:0043231//intracellular membrane-bounded organelle	-	-	gi|195385194|ref|XP_002051291.1|/1.82724e-10/GJ13081 [Drosophila virilis]
c33380.graph_c0	-8.36168	0.839235	-	-	-	-	gi|260830365|ref|XP_002610131.1|/4.22188e-09/hypothetical protein BRAFLDRAFT_264304 [Branchiostoma floridae]
c2840.graph_c0	-8.36386	0.839235	-	-	-	-	-
c28164.graph_c0	-8.36405	0.839235	-	-	-	-	gi|470389522|ref|XP_004334482.1|/2.89464e-16/hypothetical protein ACA1_330330 [Acanthamoeba castellanii str. Neff]
c25786.graph_c0	-8.36425	0.839736	K01930|1|1e-24|111|tgu:100223385|folylpolyglutamate synthase [EC:6.3.2.17]	GO:0044424//intracellular part	GO:0016874//ligase activity	GO:0048513//organ development	gi|449478089|ref|XP_002194090.2|/1.09982e-23/PREDICTED: folylpolyglutamate synthase, mitochondrial [Taeniopygia guttata]
c33547.graph_c0	-8.36449	0.839736	-	-	-	-	-
c2420.graph_c0	-8.36581	0.839736	-	-	-	-	-
c26666.graph_c0	-8.36633	0.839736	K15188|1|1e-11|68.2|nvi:100119802|cyclin T	-	-	-	gi|340723694|ref|XP_003400224.1|/1.60194e-22/PREDICTED: cyclin-L2-like isoform 1 [Bombus terrestris]
c8939.graph_c0	-8.36634	0.839736	K03123|1|9e-27|118|nve:NEMVE_v1g67237|transcription initiation factor TFIIA small subunit	GO:0005667//transcription factor complex	-	GO:0006352//DNA-dependent transcription, initiation	gi|281205083|gb|EFA79276.1|/2.14413e-27/transcription initiation factor IIA gamma chain [Polysphondylium pallidum PN500]
c23407.graph_c0	-8.36656	0.839736	-	-	-	-	gi|470322194|ref|XP_004349181.1|/1.0474e-13/homoaconitase [Capsaspora owczarzaki ATCC 30864]
c38686.graph_c0	-8.36678	0.839736	-	-	-	-	-
c43206.graph_c0	-8.36701	0.839736	K08825|1|2e-09|61.2|dre:564976|dual-specificity tyrosine-(Y)-phosphorylation regulated kinase [EC:2.7.12.1]	-	-	-	gi|340374914|ref|XP_003385982.1|/3.49489e-09/PREDICTED: dual specificity tyrosine-phosphorylation-regulated kinase 4-like [Amphimedon queenslandica]
c27232.graph_c0	-8.36713	0.839736	-	-	-	-	-
c44175.graph_c0	-8.36725	0.839736	K12619|1|9e-14|75.5|ame:408840|5'-3' exoribonuclease 2 [EC:3.1.13.-]	GO:0005634//nucleus	GO:0008409//5'-3' exonuclease activity;GO:0005488//binding	GO:0016070//RNA metabolic process;GO:0006259//DNA metabolic process;GO:0040007//growth;GO:0010467//gene expression	gi|328788352|ref|XP_392371.3|/8.81688e-13/PREDICTED: 5'-3' exoribonuclease 2 homolog [Apis mellifera]
c945.graph_c0	-8.36804	0.839736	-	-	-	-	-
c26151.graph_c0	-8.36831	0.839736	K14998|1|4e-19|94.4|aag:AaeL_AAEL011244|surfeit locus 1 family protein	-	-	-	gi|157128779|ref|XP_001661517.1|/2.576e-18/surfeit locus protein [Aedes aegypti]
c10896.graph_c0	-8.36832	0.839736	-	-	-	-	gi|281212452|gb|EFA86612.1|/5.72742e-62/histidine kinase [Polysphondylium pallidum PN500]
c24569.graph_c0	-8.36846	0.839736	K12176|1|4e-70|264|xtr:548537|COP9 signalosome complex subunit 2	GO:0043234//protein complex;GO:0031981//nuclear lumen	GO:0005488//binding;GO:0003712//transcription cofactor activity;GO:0060089	GO:0006355//regulation of transcription, DNA-dependent;GO:0023052//signaling;GO:0030154//cell differentiation	gi|55976412|sp|Q6IR75.1|CSN2_XENLA/2.14484e-69/RecName: Full=COP9 signalosome complex subunit 2; Short=Signalosome subunit 2
c2668.graph_c0	-8.36871	0.840325	K12663|1|4e-37|142|nve:NEMVE_v1g114223|delta(3,5)-Delta(2,4)-dienoyl-CoA isomerase [EC:5.3.3.-]	-	-	-	gi|443685114|gb|ELT88830.1|/1.00167e-38/hypothetical protein CAPTEDRAFT_21251 [Capitella teleta]
c26333.graph_c0	-8.36917	0.840325	-	-	-	-	-
c27609.graph_c0	-8.36924	0.840325	K08272|1|1e-13|75.9|dre:492361|calcium binding protein 39	-	-	-	gi|348536723|ref|XP_003455845.1|/3.94371e-13/PREDICTED: calcium-binding protein 39-like [Oreochromis niloticus]
c11427.graph_c1	-8.36938	0.840325	-	-	-	-	-
c10120.graph_c0	-8.36942	0.840325	K15188|1|1e-08|58.5|dre:327568|cyclin T	-	-	-	gi|470249171|ref|XP_004358180.1|/8.46034e-16/cyclin [Dictyostelium fasciculatum]
c12373.graph_c0	-8.36943	0.840325	K11519|1|4e-29|128|dme:Dmel_CG10908|Derlin-1	GO:0031227//intrinsic to endoplasmic reticulum membrane	GO:0005488//binding	GO:0006984//ER-nucleus signaling pathway	gi|20129161|ref|NP_608632.1|/3.27292e-28/Derlin-1, isoform A [Drosophila melanogaster]
c25422.graph_c0	-8.37061	0.840325	K10895|1|3e-12|73.6|mgp:100548812|fanconi anemia group I protein	-	-	-	gi|410907980|ref|XP_003967469.1|/1.7046e-13/PREDICTED: Fanconi anemia group I protein homolog [Takifugu rubripes]
c28854.graph_c0	-8.37225	0.840325	K08282|1|1e-36|152|ssc:100514867|non-specific serine/threonine protein kinase [EC:2.7.11.1]	GO:0005815//microtubule organizing center;GO:0043231//intracellular membrane-bounded organelle;GO:0032155	GO:0005488//binding;GO:0004672//protein kinase activity	GO:0032515//negative regulation of phosphoprotein phosphatase activity;GO:0000087//M phase of mitotic cell cycle	gi|432930233|ref|XP_004081386.1|/1.41398e-37/PREDICTED: serine/threonine-protein kinase greatwall-like [Oryzias latipes]
c27308.graph_c0	-8.37234	0.840325	-	-	-	-	-
c30432.graph_c0	-8.37252	0.840325	K11411|1|8e-36|149|nve:NEMVE_v1g136467|NAD-dependent deacetylase sirtuin 1 [EC:3.5.1.-]	-	-	-	gi|321470737|gb|EFX81712.1|/1.05297e-37/putative histone deacetylase silent information regulator protein Sir2 [Daphnia pulex]
c28127.graph_c0	-8.37261	0.840325	-	-	-	-	gi|73965687|ref|XP_849480.1|/2.58622e-09/PREDICTED: GH3 domain-containing protein [Canis lupus familiaris]
c32081.graph_c0	-8.373	0.840811	-	-	-	-	gi|330801663|ref|XP_003288844.1|/1.18881e-17/beta glucosidase [Dictyostelium purpureum]
c31703.graph_c0	-8.37303	0.840811	-	-	-	-	-
c43725.graph_c0	-8.37341	0.840811	-	-	-	-	-
c37948.graph_c0	-8.37342	0.840811	-	-	-	-	-
c26498.graph_c0	-8.37459	0.840811	-	-	-	-	gi|291230438|ref|XP_002735223.1|/1.09213e-06/PREDICTED: hypothetical protein [Saccoglossus kowalevskii]
c43311.graph_c0	-8.37473	0.840811	-	-	-	-	-
c30978.graph_c0	-8.37521	0.840811	-	-	-	-	-
c29396.graph_c0	-8.37585	0.840811	K11968|1|1e-82|306|bmy:Bm1_07850|ariadne-1	-	GO:0046872//metal ion binding;GO:0019787//small conjugating protein ligase activity	-	gi|402592071|gb|EJW86000.1|/7.62601e-82/hypothetical protein WUBG_03088 [Wuchereria bancrofti]
c3347.graph_c0	-8.37644	0.840811	-	-	-	-	-
c1085.graph_c0	-8.37644	0.840811	-	-	-	-	-
c28705.graph_c0	-8.37649	0.840811	K05288|1|4e-15|82.4|nve:NEMVE_v1g160250|phosphatidylinositol glycan, class O	-	-	-	gi|156402684|ref|XP_001639720.1|/3.39788e-14/predicted protein [Nematostella vectensis]
c35326.graph_c0	-8.37672	0.840811	K06672|1|5e-11|66.2|bfo:BRAFLDRAFT_173657|cohesin loading factor subunit SCC2	-	GO:0005515//protein binding	GO:0030278//regulation of ossification;GO:0030154//cell differentiation;GO:0007064//mitotic sister chromatid cohesion;GO:0035264//multicellular organism growth;GO:0048704//embryonic skeletal system morphogenesis	gi|260784421|ref|XP_002587265.1|/5.34518e-10/hypothetical protein BRAFLDRAFT_173657 [Branchiostoma floridae]
c32982.graph_c0	-8.37679	0.840811	-	-	-	-	-
c44001.graph_c0	-8.37682	0.840811	K00921|1|3e-24|110|nve:NEMVE_v1g201207|1-phosphatidylinositol-3-phosphate 5-kinase [EC:2.7.1.150];K00889|2|1e-23|108|spu:578946|1-phosphatidylinositol-4-phosphate 5-kinase [EC:2.7.1.68]	-	GO:0046914//transition metal ion binding;GO:0016307//phosphatidylinositol phosphate kinase activity;GO:0032559	GO:0046488//phosphatidylinositol metabolic process;GO:0019538//protein metabolic process;GO:0007165//signal transduction;GO:0006796//phosphate-containing compound metabolic process	gi|326430245|gb|EGD75815.1|/4.94094e-24/hypothetical protein PTSG_12655 [Salpingoeca sp. ATCC 50818]
c29230.graph_c0	-8.37794	0.841253	-	-	-	-	-
c42022.graph_c0	-8.37812	0.841253	-	-	-	-	-
c28261.graph_c0	-8.3787	0.841253	K00264|1|5e-19|92.8|nve:NEMVE_v1g168875|glutamate synthase (NADPH/NADH) [EC:1.4.1.13 1.4.1.14]	-	GO:0005488//binding;GO:0015930//glutamate synthase activity	GO:0008152//metabolic process	gi|332030526|gb|EGI70214.1|/3.06632e-18/Putative glutamate synthase [Acromyrmex echinatior]
c26149.graph_c0	-8.37895	0.841253	K12816|1|1e-44|178|xla:447521|pre-mRNA-processing factor 17	-	-	GO:0009987//cellular process	gi|147906320|ref|NP_001087697.1|/9.60855e-44/cell division cycle 40 [Xenopus laevis]
c1349.graph_c0	-8.37901	0.841253	-	-	-	-	gi|348539091|ref|XP_003457023.1|/2.08864e-25/PREDICTED: brefeldin A-inhibited guanine nucleotide-exchange protein 2 [Oreochromis niloticus]
c23228.graph_c0	-8.37941	0.841253	K11424|1|4e-09|64.3|tad:TRIADDRAFT_31338|histone-lysine N-methyltransferase NSD2 [EC:2.1.1.43];K00020|2|9e-09|63.2|mcc:706933|3-hydroxyisobutyrate dehydrogenase [EC:1.1.1.31];K10747|4|2e-07|58.5|nvi:100122984|DNA ligase 1 [EC:6.5.1.1]	-	-	-	gi|225542804|gb|ACN91285.1|/1.92204e-16/dentin sialophosphoprotein precursor [Gorilla gorilla]
c37022.graph_c0	-8.37952	0.841253	K10632|1|2e-08|57.4|dvi:Dvir_GJ23250|BRCA1-associated protein [EC:6.3.2.19]	-	-	-	gi|66826517|ref|XP_646613.1|/6.52444e-08/hypothetical protein DDB_G0270200 [Dictyostelium discoideum AX4]
c36796.graph_c0	-8.37979	0.841253	K01796|1|7e-08|55.8|dwi:Dwil_GK15230|alpha-methylacyl-CoA racemase [EC:5.1.99.4]	-	-	-	gi|405953986|gb|EKC21539.1|/4.44414e-25/CaiB/baiF CoA-transferase family protein C7orf10 [Crassostrea gigas]
c27947.graph_c0	-8.38094	0.841253	K12822|1|1e-23|108|tad:TRIADDRAFT_61221|RNA-binding protein 25	-	-	-	gi|196014773|ref|XP_002117245.1|/9.36493e-23/hypothetical protein TRIADDRAFT_61221 [Trichoplax adhaerens]
c42163.graph_c0	-8.38181	0.841739	-	-	-	-	-
c29226.graph_c0	-8.38201	0.841739	K00649|1|3e-07|54.7|spu:590838|glyceronephosphate O-acyltransferase [EC:2.3.1.42]	-	-	-	gi|470448398|ref|XP_004340156.1|/3.3775e-13/acyltransferase domain containing protein [Acanthamoeba castellanii str. Neff]
c27628.graph_c0	-8.38235	0.841739	-	-	-	-	gi|195438038|ref|XP_002066944.1|/6.42885e-08/GK19354 [Drosophila willistoni]
c13142.graph_c0	-8.38235	0.841739	K09549|1|3e-24|111|tad:TRIADDRAFT_19142|prefoldin subunit 2	GO:0043234//protein complex;GO:0044444//cytoplasmic part	GO:0005515//protein binding	GO:0051084//'de novo' posttranslational protein folding	gi|348561870|ref|XP_003466734.1|/1.8336e-23/PREDICTED: prefoldin subunit 2-like [Cavia porcellus]
c506.graph_c1	-8.38246	0.841739	-	-	-	-	-
c6300.graph_c0	-8.38301	0.841739	-	-	-	-	gi|66815791|ref|XP_641912.1|/1.50411e-22/hypothetical protein DDB_G0279019 [Dictyostelium discoideum AX4]
c30200.graph_c0	-8.38369	0.841739	K01506|1|2e-39|160|spu:585232|[EC:3.5.-.-];K01522|2|4e-39|159|cel:Y56A3A.13|bis(5'-adenosyl)-triphosphatase [EC:3.6.1.29]	-	-	-	gi|443730336|gb|ELU15893.1|/5.80289e-41/hypothetical protein CAPTEDRAFT_196003 [Capitella teleta]
c13935.graph_c0	-8.3842	0.841739	K06478|1|2e-16|86.7|acs:100563672|protein tyrosine phosphatase, receptor type, C [EC:3.1.3.48];K11849|2|4e-15|82.0|acs:100555596|ubiquitin carboxyl-terminal hydrolase 25/28 [EC:3.1.2.15]	-	-	-	gi|301607115|ref|XP_002933160.1|/5.45099e-22/PREDICTED: hypothetical protein LOC100485314 [Xenopus (Silurana) tropicalis]
c35534.graph_c0	-8.38457	0.841739	-	-	-	-	-
c9832.graph_c0	-8.38548	0.841739	K14458|1|3e-76|286|bfo:BRAFLDRAFT_206726|2-acylglycerol O-acyltransferase 1 [EC:2.3.1.22];K14457|2|4e-76|285|nve:NEMVE_v1g244419|2-acylglycerol O-acyltransferase 2 [EC:2.3.1.22]	GO:0044464//cell part	GO:0016747//transferase activity, transferring acyl groups other than amino-acyl groups	-	gi|470300287|ref|XP_004346861.1|/8.98375e-82/diacylglycerol acyltransferase type 2A [Capsaspora owczarzaki ATCC 30864]
c23782.graph_c0	-8.38669	0.842343	-	-	-	-	-
c6.graph_c1	-8.38702	0.842343	-	-	-	-	-
c28886.graph_c0	-8.38726	0.842343	-	-	-	-	-
c43454.graph_c0	-8.3873	0.842343	-	-	-	-	-
c35653.graph_c0	-8.38734	0.842343	-	-	-	-	-
c26776.graph_c0	-8.38761	0.842343	K03372|1|3e-51|201|mdo:100012324|MFS transporter, PAT family, solute carrier family 33 (acetyl-CoA transportor), member 1 [EC:2.3.1.-]	-	-	-	gi|111226696|ref|XP_001134577.1|/1.66248e-55/hypothetical protein DDB_G0278059 [Dictyostelium discoideum AX4]
c37198.graph_c0	-8.38775	0.842343	-	-	-	-	-
c40629.graph_c0	-8.38781	0.842343	-	-	-	-	-
c2424.graph_c0	-8.38795	0.842343	-	-	-	-	-
c43947.graph_c0	-8.38798	0.842343	-	-	-	-	-
c32031.graph_c0	-8.38798	0.842343	K07941|1|3e-36|150|acs:100562975|ADP-ribosylation factor 6	GO:0031252//cell leading edge;GO:0031090//organelle membrane;GO:0005768//endosome	GO:0032561//guanyl ribonucleotide binding;GO:0046914//transition metal ion binding;GO:0017111//nucleoside-triphosphatase activity;GO:0005083//small GTPase regulator activity;GO:0019899//enzyme binding	GO:0034613//cellular protein localization;GO:0012501//programmed cell death;GO:0045806//negative regulation of endocytosis;GO:0030041//actin filament polymerization;GO:0048513//organ development;GO:0009207;GO:0032012//regulation of ARF protein signal transduction;GO:0016601//Rac protein signal transduction;GO:0048522//positive regulation of cellular process;GO:0050773//regulation of dendrite deve…	gi|470361996|ref|XP_004365245.1|/2.51096e-36/ADP-ribosylation factor [Capsaspora owczarzaki ATCC 30864]
c5144.graph_c0	-8.38802	0.958594	-	-	-	-	gi|452849920|ref|YP_007476146.1|/2.48663e-23/hypothetical protein (mitochondrion) [Nuclearia simplex]
c42458.graph_c0	-8.38807	0.842343	-	-	-	-	-
c43398.graph_c0	-8.38807	0.842343	-	-	-	-	-
c26388.graph_c0	-8.3914	0.84277	K12591|1|1e-06|51.6|xla:431865|exosome complex exonuclease RRP6 [EC:3.1.13.-]	-	-	-	-
c33631.graph_c0	-8.39164	0.84277	-	-	-	-	-
c23039.graph_c0	-8.39205	0.84277	-	-	-	-	gi|470326644|ref|XP_004364748.1|/7.80689e-32/conserved hypothetical protein [Capsaspora owczarzaki ATCC 30864]
c34155.graph_c0	-8.39284	0.84277	-	-	-	-	-
c29457.graph_c0	-8.39286	0.84277	-	-	-	-	-
c25561.graph_c0	-8.39376	0.84277	-	-	-	-	-
c1144.graph_c0	-8.39451	0.843271	-	-	-	-	-
c32004.graph_c0	-8.39451	0.843271	-	-	-	-	-
c42167.graph_c0	-8.39451	0.843271	-	-	-	-	-
c28019.graph_c0	-8.39452	0.843271	-	-	-	-	-
c1258.graph_c0	-8.39499	0.843271	-	-	-	-	-
c43502.graph_c0	-8.39516	0.843271	-	-	-	-	gi|470296966|ref|XP_004345485.1|/6.34096e-16/hypothetical protein CAOG_05895 [Capsaspora owczarzaki ATCC 30864]
c37630.graph_c0	-8.39523	0.843271	-	-	-	-	-
c27714.graph_c0	-8.39591	0.843271	-	-	-	-	gi|291241809|ref|XP_002740804.1|/3.83257e-07/PREDICTED: exportin 4-like [Saccoglossus kowalevskii]
c429.graph_c1	-8.39619	0.843271	-	-	-	-	gi|470299021|ref|XP_004346330.1|/3.48005e-09/oxysterol binding protein [Capsaspora owczarzaki ATCC 30864]
c27447.graph_c0	-8.39668	0.843271	K15102|1|2e-31|135|tad:TRIADDRAFT_63189|solute carrier family 25 (mitochondrial phosphate transporter), member 3	GO:0016020//membrane	-	-	gi|291000814|ref|XP_002682974.1|/7.03825e-61/predicted protein [Naegleria gruberi]
c6426.graph_c0	-8.39688	0.843271	K07575|1|1e-49|196|hmg:100204597|PUA domain protein	-	-	GO:0050789//regulation of biological process;GO:0009987//cellular process;GO:0008283//cell proliferation	gi|340370070|ref|XP_003383569.1|/3.65581e-51/PREDICTED: malignant T cell-amplified sequence 1-like [Amphimedon queenslandica]
c33502.graph_c0	-8.39814	0.843271	-	-	-	-	-
c34471.graph_c0	-8.39868	0.843271	K01792|1|1e-09|62.0|cin:100185149|glucose-6-phosphate 1-epimerase [EC:5.1.3.15]	-	-	-	gi|198413851|ref|XP_002126410.1|/1.01692e-08/PREDICTED: putative glucose-6-phosphate 1-epimerase-like [Ciona intestinalis]
c13355.graph_c0	-8.3988	0.843713	K07199|1|7e-30|132|dre:100170795|5'-AMP-activated protein kinase, regulatory beta subunit	-	-	-	gi|470323147|ref|XP_004349422.1|/9.02539e-37/protein kinase [Capsaspora owczarzaki ATCC 30864]
c6975.graph_c0	-8.39885	0.843713	-	-	-	-	-
c29139.graph_c0	-8.39904	0.843713	K15115|1|2e-13|74.3|tca:663576|solute carrier family 25 (mitochondrial folate transporter), member 32;K15116|5|4e-12|70.1|tgu:100190678|solute carrier family 25, member 33/36	-	-	-	gi|470292333|ref|XP_004343599.1|/7.85503e-22/mitochondrial substrate carrier family protein [Capsaspora owczarzaki ATCC 30864]
c7770.graph_c1	-8.39949	0.843713	K04352|1|4e-13|73.9|xtr:100135092|Ras GTPase-activating protein 1	-	-	-	gi|340382180|ref|XP_003389599.1|/1.60285e-15/PREDICTED: RAS protein activator like-3-like [Amphimedon queenslandica]
c30868.graph_c0	-8.40053	0.843713	-	-	-	-	-
c34147.graph_c0	-8.40075	0.843713	-	-	-	-	-
c43629.graph_c0	-8.40123	0.843713	-	-	-	-	-
c22508.graph_c0	-8.4019	0.843713	-	-	-	-	gi|395507216|ref|XP_003757923.1|/1.37207e-31/PREDICTED: isoamyl acetate-hydrolyzing esterase 1 homolog [Sarcophilus harrisii]
c31078.graph_c0	-8.4019	0.843713	-	-	-	-	-
c30185.graph_c0	-8.40201	0.843713	K12830|1|9e-64|242|acs:100560403|splicing factor 3B subunit 3	GO:0005681//spliceosomal complex;GO:0031981//nuclear lumen	GO:0005488//binding	GO:0000377;GO:0065003	gi|340367935|ref|XP_003382508.1|/2.68719e-63/PREDICTED: splicing factor 3B subunit 3-like isoform 2 [Amphimedon queenslandica]
c35894.graph_c0	-8.40245	0.843713	-	-	-	-	-
c32555.graph_c0	-8.40249	0.843713	-	-	GO:0046914//transition metal ion binding	-	gi|326432244|gb|EGD77814.1|/4.94285e-33/CHY zinc finger domain-containing protein [Salpingoeca sp. ATCC 50818]
c40159.graph_c0	-8.40256	0.843713	-	-	-	-	-
c517.graph_c1	-8.40347	0.84442	-	-	-	-	-
c23939.graph_c0	-8.40348	0.84442	-	-	-	-	gi|470446444|ref|XP_004339960.1|/5.516e-21/SAC3/GANP family protein, partial [Acanthamoeba castellanii str. Neff]
c29235.graph_c0	-8.40348	0.84442	-	-	-	-	-
c37598.graph_c0	-8.40349	0.84442	-	-	-	-	-
c1183.graph_c0	-8.40418	0.84442	K04345|1|1e-30|131|acs:100558272|protein kinase A [EC:2.7.11.11]	-	GO:0004672//protein kinase activity;GO:0000166//nucleotide binding	-	gi|470325323|ref|XP_004364422.1|/6.40677e-40/cAMP-dependent protein kinase [Capsaspora owczarzaki ATCC 30864]
c9139.graph_c0	-8.40444	0.84442	-	-	-	-	-
c44715.graph_c0	-8.40449	0.84442	K11292|1|4e-06|50.1|tsp:Tsp_02371|transcription elongation factor SPT6	-	-	-	-
c40485.graph_c0	-8.40568	0.84445	-	-	-	-	-
c24041.graph_c0	-8.40589	0.84445	K14554|1|7e-06|51.6|spu:574987|U3 small nucleolar RNA-associated protein 21	-	-	-	gi|470388955|ref|XP_004334431.1|/5.21319e-34/WD domain, G-beta repeat-containing protein [Acanthamoeba castellanii str. Neff]
c23706.graph_c0	-8.40639	0.84445	-	GO:0005768//endosome;GO:0005773//vacuole;GO:0031090//organelle membrane;GO:0015629//actin cytoskeleton;GO:0044446//intracellular organelle part	GO:0008092//cytoskeletal protein binding	-	gi|334331511|ref|XP_001377087.2|/1.39258e-77/PREDICTED: vacuolar protein sorting-associated protein 16 homolog [Monodelphis domestica]
c27398.graph_c0	-8.40644	0.84445	K00948|1|7e-16|85.1|tad:TRIADDRAFT_25357|ribose-phosphate pyrophosphokinase [EC:2.7.6.1]	-	GO:0046872//metal ion binding;GO:0016778	GO:0009124//nucleoside monophosphate biosynthetic process;GO:0006796//phosphate-containing compound metabolic process	gi|196005837|ref|XP_002112785.1|/5.82773e-15/Prps1a protein [Trichoplax adhaerens]
c3081.graph_c0	-8.40653	0.84445	-	-	-	-	-
c2542.graph_c0	-8.40693	0.84445	-	-	-	-	-
c42011.graph_c0	-8.40823	0.844995	-	-	-	-	-
c291.graph_c0	-8.40852	0.844995	-	GO:0005739//mitochondrion	GO:0005488//binding	GO:0009987//cellular process;GO:0015031//protein transport	gi|344299066|ref|XP_003421209.1|/3.83695e-06/PREDICTED: mitochondrial import inner membrane translocase subunit Tim9-like [Loxodonta africana]
c598.graph_c0	-8.40907	0.844995	K01115|1|9e-06|48.9|nvi:100123116|phospholipase D [EC:3.1.4.4]	-	-	-	-
c39263.graph_c0	-8.4099	0.844995	-	-	-	-	-
c9442.graph_c0	-8.40993	0.844995	K12835|1|4e-27|121|dre:503932|ATP-dependent RNA helicase DDX42 [EC:3.6.4.13]	-	-	-	gi|470267842|ref|XP_004362177.1|/4.8617e-30/putative RNA helicase [Dictyostelium fasciculatum]
c40902.graph_c0	-8.4101	0.844995	K12843|1|2e-27|122|tgu:100221159|U4/U6 small nuclear ribonucleoprotein PRP3	-	-	-	gi|395535901|ref|XP_003769959.1|/8.12644e-27/PREDICTED: U4/U6 small nuclear ribonucleoprotein Prp3 [Sarcophilus harrisii]
c28376.graph_c0	-8.41023	0.844995	K14544|1|9e-15|80.1|acs:100564342|U3 small nucleolar RNA-associated protein 22	-	-	-	gi|327283382|ref|XP_003226420.1|/6.39137e-14/PREDICTED: nucleolar protein 6-like [Anolis carolinensis]
c22582.graph_c0	-8.41036	0.844995	K00772|1|1e-29|129|ecb:100065392|5'-methylthioadenosine phosphorylase [EC:2.4.2.28]	-	GO:0016757//transferase activity, transferring glycosyl groups	-	gi|149737045|ref|XP_001496041.1|/8.95046e-29/PREDICTED: s-methyl-5'-thioadenosine phosphorylase-like [Equus caballus]
c35801.graph_c0	-8.41039	0.844995	-	-	-	-	gi|470360927|ref|XP_004364985.1|/7.52097e-17/fatty acid synthase beta subunit [Capsaspora owczarzaki ATCC 30864]
c8778.graph_c0	-8.41043	0.844995	K09567|1|6e-69|260|xla:735122|peptidyl-prolyl isomerase H (cyclophilin H) [EC:5.2.1.8]	GO:0030532//small nuclear ribonucleoprotein complex;GO:0016604//nuclear body	GO:0008144//drug binding;GO:0016859//cis-trans isomerase activity	GO:0044267//cellular protein metabolic process;GO:0048646//anatomical structure formation involved in morphogenesis;GO:0000377;GO:0065003	gi|340372290|ref|XP_003384677.1|/6.07303e-70/PREDICTED: peptidyl-prolyl cis-trans isomerase H-like [Amphimedon queenslandica]
c859.graph_c0	-8.41052	0.844995	-	-	-	-	gi|390336939|ref|XP_784496.2|/2.83148e-18/PREDICTED: rap1 GTPase-GDP dissociation stimulator 1-B-like [Strongylocentrotus purpuratus]
c9091.graph_c0	-8.41121	0.844995	K13136|1|2e-12|73.6|nvi:100114269|gem associated protein 8;K11452|2|6e-09|62.4|tgu:100222038|chromobox protein 4	-	-	GO:0032313//regulation of Rab GTPase activity	gi|125987409|ref|XP_001357467.1|/1.26551e-15/GA11030 [Drosophila pseudoobscura pseudoobscura]
c36879.graph_c0	-8.41127	0.844995	-	-	-	-	-
c12431.graph_c0	-8.41153	0.845466	K08790|1|2e-59|229|api:100163056|serine/threonine kinase 38 [EC:2.7.11.1]	GO:0005856//cytoskeleton	GO:0046872//metal ion binding;GO:0004674//protein serine/threonine kinase activity;GO:0032559	GO:0035556//intracellular signal transduction;GO:0006464//cellular protein modification process	gi|328697336|ref|XP_001945874.2|/1.43103e-58/PREDICTED: serine/threonine-protein kinase tricorner-like isoform 2 [Acyrthosiphon pisum]
c37581.graph_c0	-8.41174	0.845466	K11146|1|2e-06|51.2|bfo:BRAFLDRAFT_247684|dehydrogenase/reductase SDR family member 3 [EC:1.1.-.-];K15734|2|5e-06|49.7|nvi:100122990|all-trans-retinol dehydrogenase (NAD+) [EC:1.1.1.105]	-	-	-	gi|157117551|ref|XP_001658822.1|/3.60823e-06/short-chain dehydrogenase [Aedes aegypti]
c2520.graph_c0	-8.41271	0.845466	K12176|1|1e-63|242|nve:NEMVE_v1g160233|COP9 signalosome complex subunit 2	GO:0043231//intracellular membrane-bounded organelle;GO:0043234//protein complex	GO:0003712//transcription cofactor activity;GO:0060089;GO:0042802//identical protein binding;GO:0051427	GO:0006909//phagocytosis;GO:0006355//regulation of transcription, DNA-dependent;GO:0023052//signaling;GO:0031647//regulation of protein stability;GO:0031572//G2 DNA damage checkpoint	gi|330792701|ref|XP_003284426.1|/5.3013e-65/proteasome component region PCI domain-containing protein [Dictyostelium purpureum]
c118.graph_c0	-8.41294	0.845466	K14963|1|2e-13|75.1|rno:303907|COMPASS component SWD3	-	-	-	gi|241676656|ref|XP_002412565.1|/3.13309e-39/striatin, putative [Ixodes scapularis]
c26098.graph_c0	-8.4134	0.845466	K05285|1|6e-12|69.3|isc:IscW_ISCW017167|phosphatidylinositol glycan, class N [EC:2.7.-.-]	-	-	-	gi|443701027|gb|ELT99695.1|/7.82462e-14/hypothetical protein CAPTEDRAFT_184012 [Capitella teleta]
c36447.graph_c0	-8.41365	0.845466	-	-	-	-	-
c7174.graph_c0	-8.41408	0.845466	K14566|1|2e-48|191|cin:100177727|U3 small nucleolar RNA-associated protein 24	GO:0031981//nuclear lumen	-	GO:0042254//ribosome biogenesis	gi|198436439|ref|XP_002126396.1|/1.44045e-47/PREDICTED: rRNA-processing protein FCF1 homolog [Ciona intestinalis]
c23191.graph_c0	-8.41465	0.845466	K01698|1|4e-104|378|xtr:779632|porphobilinogen synthase [EC:4.2.1.24]	-	GO:0003824//catalytic activity	GO:0008152//metabolic process	gi|118403974|ref|NP_001072186.1|/3.02826e-103/aminolevulinate dehydratase [Xenopus (Silurana) tropicalis]
c7.graph_c0	-8.415	0.845466	-	-	-	-	-
c28113.graph_c0	-8.41599	0.845923	K01196|1|8e-10|62.4|ecb:100050695|glycogen debranching enzyme [EC:2.4.1.25 3.2.1.33]	GO:0043231//intracellular membrane-bounded organelle	GO:0001871;GO:0043167//ion binding;GO:0016787//hydrolase activity;GO:0004133//glycogen debranching enzyme activity;GO:0043130//ubiquitin binding;GO:0016740//transferase activity	GO:0005977//glycogen metabolic process	gi|470595244|ref|XP_004310619.1|/5.86295e-09/PREDICTED: glycogen debranching enzyme [Tursiops truncatus]
c25680.graph_c0	-8.41615	0.845923	-	-	-	-	-
c558.graph_c0	-8.41659	0.845923	K01230|1|1e-12|72.0|rno:362625|mannosyl-oligosaccharide alpha-1,2-mannosidase [EC:3.2.1.113]	-	GO:0016798//hydrolase activity, acting on glycosyl bonds	-	gi|281208264|gb|EFA82442.1|/2.06918e-14/glycoside hydrolase family 47 protein [Polysphondylium pallidum PN500]
c36068.graph_c0	-8.41691	0.845923	-	-	-	-	-
c30645.graph_c0	-8.4174	0.845923	-	-	-	-	-
c644.graph_c0	-8.41761	0.845923	-	-	-	-	gi|74859553|sp|Q55GK0.1|GTAE_DICDI/2.83571e-10/RecName: Full=GATA zinc finger domain-containing protein 5
c22827.graph_c0	-8.41777	0.845923	K14797|1|5e-90|331|hmg:100205582|essential nuclear protein 1	GO:0031981//nuclear lumen	-	GO:0022613//ribonucleoprotein complex biogenesis	gi|449675462|ref|XP_002158190.2|/4.86795e-89/PREDICTED: bystin-like [Hydra magnipapillata]
c44855.graph_c0	-8.41848	0.845923	-	-	-	-	gi|449685880|ref|XP_004211004.1|/5.94874e-06/PREDICTED: prostamide/prostaglandin F synthase-like [Hydra magnipapillata]
c40704.graph_c0	-8.41853	0.845923	-	-	-	-	-
c13306.graph_c0	-8.41878	0.845923	K01529|1|4e-30|132|hsa:55308|[EC:3.6.1.-];K03257|4|1e-18|94.4|cbr:CBG16478|translation initiation factor 4A	GO:0043232;GO:0005737//cytoplasm	GO:0003676//nucleic acid binding;GO:0042623//ATPase activity, coupled;GO:0004386//helicase activity;GO:0032559	GO:0009207	gi|443732863|gb|ELU17427.1|/3.5891e-32/hypothetical protein CAPTEDRAFT_178404 [Capitella teleta]
c11176.graph_c0	-8.41933	0.845923	-	-	-	-	gi|340374059|ref|XP_003385556.1|/1.78553e-10/PREDICTED: transforming growth factor-beta receptor-associated protein 1-like [Amphimedon queenslandica]
c38129.graph_c0	-8.41942	0.845923	K00681|1|1e-12|72.0|tad:TRIADDRAFT_31903|gamma-glutamyltranspeptidase [EC:2.3.2.2]	-	GO:0016740//transferase activity	-	gi|196014418|ref|XP_002117068.1|/9.67016e-12/hypothetical protein TRIADDRAFT_31903 [Trichoplax adhaerens]
c25286.graph_c0	-8.41967	0.845923	-	-	-	-	gi|470248311|ref|XP_004357676.1|/2.04308e-21/ankyrin repeat-containing protein [Dictyostelium fasciculatum]
c6997.graph_c0	-8.41969	0.845923	-	-	-	-	-
c3838.graph_c0	-8.42001	0.846424	-	-	-	-	-
c35793.graph_c0	-8.42032	0.846424	-	-	-	-	-
c28584.graph_c0	-8.4207	0.846424	-	-	-	-	-
c209.graph_c0	-8.4208	0.846424	K04630|1|2e-41|167|acs:100559069|guanine nucleotide-binding protein G(i) subunit alpha	GO:0005815//microtubule organizing center;GO:0031234//extrinsic to internal side of plasma membrane;GO:0030141//secretory granule	GO:0032561//guanyl ribonucleotide binding;GO:0001664//G-protein coupled receptor binding;GO:0017111//nucleoside-triphosphatase activity;GO:0060089;GO:0032403//protein complex binding	GO:0051046//regulation of secretion;GO:0009207;GO:0016192//vesicle-mediated transport;GO:0007188//adenylate cyclase-modulating G-protein coupled receptor signaling pathway;GO:0050804//regulation of synaptic transmission	gi|56755135|gb|AAW25747.1|/3.68346e-43/SJCHGC05797 protein [Schistosoma japonicum]
c6854.graph_c0	-8.4208	0.846424	K05012|1|2e-14|65.9|acs:100567534|chloride channel 3	GO:0005768//endosome;GO:0012505//endomembrane system;GO:0016020//membrane	GO:0005216//ion channel activity;GO:0005515//protein binding	GO:0055085//transmembrane transport;GO:0006811//ion transport;GO:0065007//biological regulation	gi|470302333|ref|XP_004347591.1|/5.30596e-15/chloride channel 3 [Capsaspora owczarzaki ATCC 30864]
c26752.graph_c0	-8.42108	0.846424	-	-	-	-	gi|291230458|ref|XP_002735180.1|/5.32372e-21/PREDICTED: hypothetical protein [Saccoglossus kowalevskii]
c24874.graph_c0	-8.42134	0.846424	-	-	-	-	-
c41573.graph_c0	-8.4215	0.846424	-	-	-	-	-
c33674.graph_c0	-8.42226	0.846424	-	-	-	-	gi|470430535|ref|XP_004338311.1|/2.17059e-11/protein pns1, putative [Acanthamoeba castellanii str. Neff]
c27124.graph_c0	-8.42258	0.846424	K14521|1|9e-22|102|dwi:Dwil_GK16915|N-acetyltransferase 10 [EC:2.3.1.-]	-	GO:0003824//catalytic activity	-	gi|291000973|ref|XP_002683053.1|/2.24824e-21/predicted protein [Naegleria gruberi]
c28490.graph_c0	-8.4229	0.846424	-	-	-	-	gi|470295342|ref|XP_004345036.1|/7.33069e-30/glycerophosphodiesterase GDE1 [Capsaspora owczarzaki ATCC 30864]
c34087.graph_c0	-8.4239	0.846424	-	-	-	-	-
c1160.graph_c0	-8.42391	0.846424	K14815|1|2e-41|169|nve:NEMVE_v1g176292|mRNA turnover protein 4	-	-	-	gi|432857467|ref|XP_004068695.1|/1.43205e-40/PREDICTED: mRNA turnover protein 4 homolog [Oryzias latipes]
c32054.graph_c0	-8.42439	0.846762	-	-	-	-	-
c20590.graph_c0	-8.42473	0.846762	-	-	-	-	-
c29607.graph_c0	-8.42483	0.846762	K04420|1|4e-12|72.8|tad:TRIADDRAFT_22456|mitogen-activated protein kinase kinase kinase 2 [EC:2.7.11.25];K04416|2|5e-12|72.4|bfo:BRAFLDRAFT_70437|mitogen-activated protein kinase kinase kinase 1 [EC:2.7.11.25]	-	GO:0016301//kinase activity	GO:0009987//cellular process	gi|118350867|ref|XP_001008712.1|/6.12759e-18/Protein kinase domain containing protein [Tetrahymena thermophila]
c27900.graph_c0	-8.4252	0.846762	-	-	-	-	-
c6163.graph_c0	-8.42523	0.846762	-	GO:0043231//intracellular membrane-bounded organelle;GO:0044444//cytoplasmic part;GO:0016020//membrane	GO:0016787//hydrolase activity	GO:0046488//phosphatidylinositol metabolic process	gi|443720352|gb|ELU10150.1|/1.33788e-13/hypothetical protein CAPTEDRAFT_219496 [Capitella teleta]
c317.graph_c0	-8.42545	0.846762	K09594|1|6e-17|85.9|xtr:496819|folliculin	GO:0044464//cell part	-	-	gi|354482410|ref|XP_003503391.1|/4.96607e-16/PREDICTED: folliculin-like [Cricetulus griseus]
c6643.graph_c0	-8.42576	0.846762	K01587|1|1e-06|55.1|hmg:100210246|phosphoribosylaminoimidazole carboxylase / phosphoribosylaminoimidazole-succinocarboxamide synthase [EC:4.1.1.21 6.3.2.6]	-	GO:0005488//binding;GO:0003824//catalytic activity	GO:0009058//biosynthetic process	gi|470307044|ref|XP_004363538.1|/4.35024e-120/phosphoribosylaminoimidazole carboxylase [Capsaspora owczarzaki ATCC 30864]
c13517.graph_c0	-8.42706	0.846762	-	-	-	-	gi|391343308|ref|XP_003745954.1|/9.09694e-22/PREDICTED: oxysterol-binding protein-related protein 9-like [Metaseiulus occidentalis]
c26838.graph_c0	-8.42763	0.846762	K05745|1|5e-25|113|hsa:81624|diaphanous 3;K05741|3|2e-24|112|tad:TRIADDRAFT_60005|diaphanous 2	-	GO:0005488//binding	-	gi|281203550|gb|EFA77748.1|/3.81477e-31/actin binding protein [Polysphondylium pallidum PN500]
c22910.graph_c0	-8.42787	0.846762	-	-	-	-	-
c28608.graph_c0	-8.42858	0.847072	K04345|1|2e-52|205|rno:293508|protein kinase A [EC:2.7.11.11]	GO:0043234//protein complex;GO:0044444//cytoplasmic part	GO:0051018//protein kinase A binding;GO:0046872//metal ion binding;GO:0004690//cyclic nucleotide-dependent protein kinase activity;GO:0032559	GO:0032147//activation of protein kinase activity;GO:0033762//response to glucagon stimulus;GO:0007187//G-protein coupled receptor signaling pathway, coupled to cyclic nucleotide second messenger;GO:0045786//negative regulation of cell cycle	gi|470325323|ref|XP_004364422.1|/3.54063e-58/cAMP-dependent protein kinase [Capsaspora owczarzaki ATCC 30864]
c32633.graph_c0	-8.42894	0.847072	-	-	-	-	-
c26716.graph_c0	-8.42919	0.847072	-	-	-	-	-
c27838.graph_c0	-8.42982	0.847072	K10419|1|2e-18|91.3|cin:445624|dynein light chain roadblock-type	GO:0030286//dynein complex	GO:0005515//protein binding	GO:0007018//microtubule-based movement;GO:0006810//transport;GO:0007610//behavior	gi|294930681|ref|XP_002779651.1|/3.68262e-19/roadblock, putative [Perkinsus marinus ATCC 50983]
c2810.graph_c0	-8.43018	0.847072	-	-	-	-	-
c31076.graph_c0	-8.43019	0.847072	-	-	-	-	-
c1574.graph_c0	-8.43031	0.847072	K12860|1|7e-24|109|hmg:100202992|pre-mRNA-splicing factor CDC5/CEF1	-	-	-	gi|348501664|ref|XP_003438389.1|/3.22093e-23/PREDICTED: cell division cycle 5-like protein-like [Oreochromis niloticus]
c6924.graph_c0	-8.4307	0.847072	-	-	-	-	-
c21777.graph_c0	-8.43108	0.847072	-	GO:0005622//intracellular	-	-	gi|462269686|gb|AGH24347.1|/1.13319e-18/ribosomal protein S13 (mitochondrion) [Reclinomonas americana ATCC 50283]
c460.graph_c0	-8.43132	0.847072	K00072|1|6e-10|62.8|mmu:20751|sepiapterin reductase [EC:1.1.1.153]	GO:0044424//intracellular part	GO:0005488//binding;GO:0016491//oxidoreductase activity	GO:0044249//cellular biosynthetic process;GO:0042558//pteridine-containing compound metabolic process;GO:0032501//multicellular organismal process;GO:0006732//coenzyme metabolic process;GO:0006584//catecholamine metabolic process	gi|290979360|ref|XP_002672402.1|/1.9697e-12/predicted protein [Naegleria gruberi]
c25094.graph_c0	-8.43159	0.847072	-	-	-	-	-
c24555.graph_c0	-8.43205	0.847072	-	-	-	-	-
c35487.graph_c0	-8.43208	0.847072	K07956|1|6e-15|79.3|xtr:100492504|ADP-ribosylation factor-like 8B	GO:0005764//lysosome;GO:0015630//microtubule cytoskeleton;GO:0005770//late endosome;GO:0044430//cytoskeletal part	GO:0032561//guanyl ribonucleotide binding;GO:0015631//tubulin binding	GO:0035556//intracellular signal transduction;GO:0000087//M phase of mitotic cell cycle	gi|323276574|ref|NP_001190182.1|/6.10454e-14/ADP-ribosylation factor-like 8B [Xenopus (Silurana) tropicalis]
c23365.graph_c0	-8.43257	0.847543	-	-	-	-	gi|330802599|ref|XP_003289303.1|/9.8211e-16/hypothetical protein DICPUDRAFT_153660 [Dictyostelium purpureum]
c27216.graph_c0	-8.4326	0.847543	K11292|1|1e-38|160|spu:576920|transcription elongation factor SPT6	-	-	-	gi|390344813|ref|XP_782276.3|/1.09209e-37/PREDICTED: transcription elongation factor SPT6 [Strongylocentrotus purpuratus]
c7291.graph_c0	-8.43269	0.847543	K14818|1|5e-63|241|gga:769880|ribosome assembly protein SQT1	-	-	-	gi|470363936|ref|XP_004365754.1|/1.96083e-83/hypothetical protein CAOG_00883 [Capsaspora owczarzaki ATCC 30864]
c25424.graph_c0	-8.43334	0.847543	-	-	-	-	-
c32301.graph_c0	-8.43346	0.847543	-	-	-	-	gi|281212452|gb|EFA86612.1|/1.77735e-63/histidine kinase [Polysphondylium pallidum PN500]
c36041.graph_c0	-8.434	0.847543	K13696|1|2e-16|85.5|mmu:106861|abhydrolase domain-containing protein 1/3	-	-	-	gi|330801977|ref|XP_003288998.1|/5.33366e-20/hypothetical protein DICPUDRAFT_55809 [Dictyostelium purpureum]
c26977.graph_c0	-8.4342	0.847543	-	-	-	-	gi|348501886|ref|XP_003438500.1|/1.09758e-13/PREDICTED: hypothetical protein LOC100698812 [Oreochromis niloticus]
c107.graph_c1	-8.43455	0.847543	-	-	-	-	-
c26925.graph_c0	-8.43475	0.847543	-	-	-	-	gi|291240481|ref|XP_002740147.1|/2.67616e-30/PREDICTED: vacuolar protein sorting 35-like [Saccoglossus kowalevskii]
c31167.graph_c0	-8.43649	0.847543	-	-	-	-	-
c11812.graph_c0	-8.43686	0.848073	-	-	-	-	-
c28749.graph_c0	-8.43694	0.848073	-	-	-	-	-
c28097.graph_c0	-8.43764	0.848073	-	-	-	-	-
c6546.graph_c0	-8.43778	0.848073	K10396|1|1e-16|87.4|spu:373178|kinesin family member 5	-	-	-	gi|470410131|ref|XP_004336239.1|/3.68476e-31/kinesin motor domain containing protein [Acanthamoeba castellanii str. Neff]
c32376.graph_c0	-8.43786	0.848073	K00888|1|7e-28|124|bfo:BRAFLDRAFT_69754|phosphatidylinositol 4-kinase [EC:2.7.1.67]	-	GO:0016301//kinase activity	GO:0000212//meiotic spindle organization;GO:0006796//phosphate-containing compound metabolic process;GO:0048610//cellular process involved in reproduction;GO:0010259//multicellular organismal aging;GO:0007283//spermatogenesis;GO:0032506;GO:0033206//cytokinesis after meiosis	gi|260824784|ref|XP_002607347.1|/4.86808e-27/hypothetical protein BRAFLDRAFT_69754 [Branchiostoma floridae]
c34267.graph_c0	-8.43816	0.848073	-	-	-	-	-
c25767.graph_c0	-8.43863	0.848073	K13696|1|5e-18|89.7|rno:291793|abhydrolase domain-containing protein 1/3	-	-	-	gi|291232565|ref|XP_002736227.1|/5.23208e-18/PREDICTED: abhydrolase domain containing 3-like [Saccoglossus kowalevskii]
c33053.graph_c0	-8.43869	0.848073	-	-	-	-	-
c25723.graph_c0	-8.43977	0.848073	K03010|1|1e-97|356|dvi:Dvir_GJ24629|DNA-directed RNA polymerase II subunit RPB2 [EC:2.7.7.6]	GO:0016591//DNA-directed RNA polymerase II, holoenzyme	GO:0034062//RNA polymerase activity	GO:0006351//transcription, DNA-dependent	gi|409193805|gb|AFV31136.1|/6.63564e-105/RPB2 [Amoeboaphelidium protococcarum]
c25565.graph_c0	-8.44011	0.848073	-	-	-	-	-
c22008.graph_c0	-8.4402	0.848073	K10396|1|8e-55|215|tca:662208|kinesin family member 5	-	-	-	gi|470410131|ref|XP_004336239.1|/6.32638e-68/kinesin motor domain containing protein [Acanthamoeba castellanii str. Neff]
c1329.graph_c0	-8.44034	0.848073	K12619|1|9e-25|114|tgu:100225776|5'-3' exoribonuclease 2 [EC:3.1.13.-]	-	-	GO:0006139//nucleobase-containing compound metabolic process	gi|465971226|gb|EMP32652.1|/2.33249e-24/5'-3' exoribonuclease 2, partial [Chelonia mydas]
c34515.graph_c0	-8.44185	0.848442	-	-	-	-	gi|470325502|ref|XP_004364474.1|/3.40371e-17/ras GTPase-activating protein [Capsaspora owczarzaki ATCC 30864]
c29726.graph_c0	-8.44195	0.848442	-	-	-	-	-
c26822.graph_c0	-8.4422	0.848442	-	-	-	-	-
c33.graph_c1	-8.44251	0.848442	-	-	-	-	-
c31730.graph_c0	-8.44302	0.848442	-	-	-	-	-
c2793.graph_c0	-8.44331	0.848442	-	-	-	-	-
c31378.graph_c0	-8.44394	0.848442	-	-	-	-	gi|291400507|ref|XP_002716590.1|/2.04341e-09/PREDICTED: oxysterol binding protein-like 11 [Oryctolagus cuniculus]
c23951.graph_c0	-8.44405	0.848442	-	-	-	-	-
c34196.graph_c0	-8.44435	0.848442	-	-	-	-	-
c24924.graph_c0	-8.44438	0.848442	-	GO:0043231//intracellular membrane-bounded organelle;GO:0044444//cytoplasmic part	-	GO:0007041//lysosomal transport;GO:0048066//developmental pigmentation;GO:0008105//asymmetric protein localization;GO:0007632//visual behavior;GO:0015718//monocarboxylic acid transport;GO:0021700//developmental maturation;GO:0016197//endosomal transport	gi|390333754|ref|XP_786233.2|/1.24945e-60/PREDICTED: vacuolar protein sorting-associated protein 18 homolog, partial [Strongylocentrotus purpuratus]
c32354.graph_c0	-8.44456	0.848442	-	GO:0043232;GO:0043231//intracellular membrane-bounded organelle	GO:0003676//nucleic acid binding;GO:0032559	GO:0006259//DNA metabolic process;GO:0051276//chromosome organization;GO:0033554//cellular response to stress	gi|470468341|ref|XP_004341889.1|/7.87113e-22/structural maintenance of chromosomes 5 smc5, putative [Acanthamoeba castellanii str. Neff]
c41186.graph_c0	-8.4453	0.848854	K03849|1|7e-19|92.4|xtr:548388|alpha-1,3-glucosyltransferase [EC:2.4.1.265]	GO:0031090//organelle membrane;GO:0043231//intracellular membrane-bounded organelle	GO:0016758//transferase activity, transferring hexosyl groups	GO:0006487//protein N-linked glycosylation	gi|405953303|gb|EKC20991.1|/8.18929e-19/Putative dolichyl pyrophosphate Glc1Man9GlcNAc2 alpha-1,3-glucosyltransferase [Crassostrea gigas]
c2366.graph_c0	-8.44562	0.848854	-	-	-	-	-
c35518.graph_c0	-8.44568	0.848854	-	-	-	-	-
c30834.graph_c0	-8.44597	0.848854	-	-	-	-	-
c31650.graph_c0	-8.44607	0.848854	-	-	-	-	-
c36987.graph_c0	-8.44627	0.848854	-	-	-	-	-
c702.graph_c0	-8.44627	0.848854	-	-	-	-	-
c38351.graph_c0	-8.44687	0.848854	-	-	-	-	-
c36230.graph_c0	-8.44726	0.848854	K12815|1|2e-26|117|aga:AgaP_AGAP008528|pre-mRNA-splicing factor ATP-dependent RNA helicase PRP16 [EC:3.6.4.13]	-	GO:0032559;GO:0042623//ATPase activity, coupled	-	gi|312380901|gb|EFR26774.1|/1.16396e-25/hypothetical protein AND_06911 [Anopheles darlingi]
c38404.graph_c0	-8.44727	0.848854	-	-	-	-	gi|330842993|ref|XP_003293450.1|/4.15755e-07/hypothetical protein DICPUDRAFT_84000 [Dictyostelium purpureum]
c1029.graph_c0	-8.44815	0.848854	K14550|1|4e-19|65.9|gga:425734|U3 small nucleolar RNA-associated protein 10	-	-	-	gi|66808507|ref|XP_637976.1|/7.17032e-33/U3 snoRNP protein [Dictyostelium discoideum AX4]
c43653.graph_c0	-8.44839	0.848854	-	-	-	-	-
c2272.graph_c0	-8.4508	0.849428	-	-	-	-	-
c25618.graph_c0	-8.45118	0.849428	-	GO:0031902//late endosome membrane	-	GO:0009967//positive regulation of signal transduction;GO:0040007//growth;GO:0043200//response to amino acid stimulus;GO:0008104//protein localization	gi|114050829|ref|NP_001040324.1|/5.18751e-22/roadblock domain-containing protein 3 [Bombyx mori]
c28911.graph_c0	-8.45129	0.849428	-	-	-	-	gi|281208363|gb|EFA82539.1|/2.23937e-08/hypothetical protein PPL_04227 [Polysphondylium pallidum PN500]
c42148.graph_c0	-8.45207	0.849428	-	-	GO:0016491//oxidoreductase activity	-	gi|294932523|ref|XP_002780315.1|/2.25559e-13/acyl-coa dehydrogenase, putative [Perkinsus marinus ATCC 50983]
c42550.graph_c0	-8.45229	0.849428	K05285|1|2e-15|80.9|tgu:100228696|phosphatidylinositol glycan, class N [EC:2.7.-.-]	-	GO:0003824//catalytic activity	GO:0008152//metabolic process	gi|321456022|gb|EFX67140.1|/2.92049e-16/hypothetical protein DAPPUDRAFT_302216 [Daphnia pulex]
c388.graph_c1	-8.45246	0.849428	-	-	-	-	gi|470360927|ref|XP_004364985.1|/8.52195e-24/fatty acid synthase beta subunit [Capsaspora owczarzaki ATCC 30864]
c1048.graph_c0	-8.45308	0.849428	K10638|1|2e-10|65.1|rno:316129|E3 ubiquitin-protein ligase UHRF1 [EC:6.3.2.19];K15713|4|1e-09|62.8|tgu:100223560|E3 ubiquitin-protein ligase UHRF2 [EC:6.3.2.19]	GO:0043231//intracellular membrane-bounded organelle;GO:0000785//chromatin	GO:0042393//histone binding	GO:0006351//transcription, DNA-dependent	gi|74198788|dbj|BAE30624.1|/2.12441e-10/unnamed protein product [Mus musculus]
c44116.graph_c0	-8.4531	0.849428	-	-	-	-	-
c6152.graph_c0	-8.45321	0.849428	K05850|1|5e-154|545|tad:TRIADDRAFT_25320|Ca2+ transporting ATPase, plasma membrane [EC:3.6.3.8]	-	GO:0003824//catalytic activity	GO:0006810//transport	gi|470245076|ref|XP_004356270.1|/0/P-type ATPase [Dictyostelium fasciculatum]
c588.graph_c0	-8.45366	0.849915	K11262|1|9e-06|48.9|xtr:100192373|acetyl-CoA carboxylase / biotin carboxylase [EC:6.4.1.2 6.3.4.14]	-	-	-	-
c10877.graph_c1	-8.45423	0.849915	K01952|1|1e-62|241|tca:100142601|phosphoribosylformylglycinamidine synthase [EC:6.3.5.3]	-	-	-	gi|470325353|ref|XP_004364431.1|/3.30712e-108/phosphoribosylformylglycinamidine synthase [Capsaspora owczarzaki ATCC 30864]
c22220.graph_c0	-8.45487	0.849915	K12862|1|1e-105|382|cqu:CpipJ_CPIJ004561|pleiotropic regulator 1	GO:0005681//spliceosomal complex;GO:0044444//cytoplasmic part	-	GO:0000377;GO:0006915//apoptotic process	gi|170036953|ref|XP_001846325.1|/1.05777e-104/pleiotropic regulator 1 [Culex quinquefasciatus]
c34309.graph_c0	-8.45491	0.849915	K11540|1|3e-52|203|dmo:Dmoj_GI15230|carbamoyl-phosphate synthase / aspartate carbamoyltransferase / dihydroorotase [EC:6.3.5.5 2.1.3.2 3.5.2.3]	-	GO:0005488//binding;GO:0016810//hydrolase activity, acting on carbon-nitrogen (but not peptide) bonds;GO:0016874//ligase activity;GO:0016740//transferase activity	GO:0044238//primary metabolic process;GO:0034641//cellular nitrogen compound metabolic process;GO:0044281//small molecule metabolic process	gi|470300416|ref|XP_004346899.1|/4.09783e-55/aspartate transcarbamylase [Capsaspora owczarzaki ATCC 30864]
c27354.graph_c0	-8.45511	0.849915	-	-	-	-	-
c10724.graph_c0	-8.45539	0.849915	-	-	-	-	-
c27766.graph_c0	-8.4556	0.849915	-	-	-	-	-
c9708.graph_c0	-8.45567	0.849915	K10744|1|2e-10|66.6|ame:412488|ribonuclease H2 subunit B	-	-	-	gi|312376825|gb|EFR23807.1|/3.16143e-11/hypothetical protein AND_12219 [Anopheles darlingi]
c28089.graph_c0	-8.45614	0.849915	-	-	-	-	-
c22993.graph_c0	-8.45642	0.849915	-	-	-	-	-
c13733.graph_c0	-8.45652	0.849915	K15105|1|2e-60|193|cqu:CpipJ_CPIJ002591|solute carrier family 25 (mitochondrial aspartate/glutamate transporter), member 12/13	GO:0016020//membrane	-	-	gi|470515529|ref|XP_004352934.1|/1.31001e-66/citrin, putative [Acanthamoeba castellanii str. Neff]
c30138.graph_c0	-8.4567	0.849915	-	-	-	-	-
c44250.graph_c0	-8.45758	0.85046	-	-	-	-	-
c33124.graph_c0	-8.45766	0.85046	-	-	-	-	-
c30233.graph_c0	-8.45824	0.85046	K12804|1|1e-10|65.1|nve:NEMVE_v1g246345|proline-serine-threonine phosphatase interacting protein 1	-	-	-	gi|156365957|ref|XP_001626908.1|/1.16502e-09/predicted protein [Nematostella vectensis]
c285.graph_c0	-8.45964	0.85046	-	GO:0043229//intracellular organelle	-	-	gi|397517774|ref|XP_003829081.1|/1.07995e-07/PREDICTED: tigger transposable element-derived protein 6 isoform 1 [Pan paniscus]
c30981.graph_c0	-8.45989	0.85046	K14800|1|6e-13|73.6|xla:734518|pre-rRNA-processing protein TSR2	-	-	-	gi|403306474|ref|XP_003943758.1|/9.93991e-13/PREDICTED: pre-rRNA-processing protein TSR2 homolog [Saimiri boliviensis boliviensis]
c2853.graph_c0	-8.46062	0.85046	-	-	-	-	gi|327280991|ref|XP_003225234.1|/8.00183e-06/PREDICTED: protein FAM36A-like [Anolis carolinensis]
c28581.graph_c0	-8.46078	0.85046	K01950|1|1e-58|225|dvi:Dvir_GJ19077|NAD+ synthase (glutamine-hydrolysing) [EC:6.3.5.1]	-	GO:0003824//catalytic activity	GO:0019359//nicotinamide nucleotide biosynthetic process	gi|281208973|gb|EFA83148.1|/4.06292e-59/glutamine-dependent NAD+ synthetase [Polysphondylium pallidum PN500]
c1189.graph_c0	-8.46158	0.850946	-	-	-	-	-
c29609.graph_c0	-8.4625	0.850946	-	-	-	-	-
c31626.graph_c0	-8.46285	0.850946	-	-	-	-	-
c7221.graph_c0	-8.46286	0.850946	K12196|1|5e-47|186|mgp:100544703|vacuolar protein-sorting-associated protein 4	-	GO:0000166//nucleotide binding	-	gi|470297311|ref|XP_004345586.1|/7.85487e-47/vacuolar protein sorting factor 4B [Capsaspora owczarzaki ATCC 30864]
c338.graph_c0	-8.46293	0.850946	K08856|1|3e-38|158|tad:TRIADDRAFT_54919|serine/threonine kinase 16 [EC:2.7.11.1]	-	GO:0004672//protein kinase activity	-	gi|196002665|ref|XP_002111200.1|/1.84316e-37/hypothetical protein TRIADDRAFT_54919 [Trichoplax adhaerens]
c11764.graph_c0	-8.46304	0.850946	-	-	-	-	-
c23631.graph_c0	-8.46321	0.850946	K01897|1|9e-19|92.0|dre:445175|long-chain acyl-CoA synthetase [EC:6.2.1.3]	GO:0043231//intracellular membrane-bounded organelle;GO:0031090//organelle membrane;GO:0044446//intracellular organelle part;GO:0044444//cytoplasmic part	GO:0015645//fatty acid ligase activity	GO:0006635//fatty acid beta-oxidation;GO:0032868//response to insulin stimulus;GO:0034285;GO:0010746;GO:0009746;GO:0033993//response to lipid;GO:0010866//regulation of triglyceride biosynthetic process;GO:0006644//phospholipid metabolic process;GO:0031667//response to nutrient levels	gi|390356033|ref|XP_787252.3|/6.85165e-18/PREDICTED: long-chain-fatty-acid--CoA ligase 5-like [Strongylocentrotus purpuratus]
c23567.graph_c0	-8.46346	0.850946	K14298|1|9e-61|234|isc:IscW_ISCW017853|mRNA export factor	-	-	-	gi|470245453|ref|XP_004356866.1|/1.76144e-61/WD40 repeat-containing protein [Dictyostelium fasciculatum]
c574.graph_c0	-8.46372	0.850946	-	-	-	-	gi|326435962|gb|EGD81532.1|/7.57876e-09/hypothetical protein PTSG_02251 [Salpingoeca sp. ATCC 50818]
c40841.graph_c0	-8.4638	0.850946	-	-	-	-	-
c29282.graph_c0	-8.46387	0.850946	-	-	-	-	gi|345308272|ref|XP_001507830.2|/2.58598e-09/PREDICTED: tetratricopeptide repeat protein 39B-like [Ornithorhynchus anatinus]
c9153.graph_c0	-8.46421	0.850946	K01062|1|2e-84|313|hsa:5048|1-alkyl-2-acetylglycerophosphocholine esterase [EC:3.1.1.47]	GO:0005818//aster;GO:0030427//site of polarized growth;GO:0031981//nuclear lumen;GO:0012505//endomembrane system;GO:0072372//primary cilium;GO:0030424//axon;GO:0005875//microtubule associated complex;GO:0005815//microtubule organizing center;GO:0000775//chromosome, centromeric region;GO:0044297//cell body	GO:0003824//catalytic activity;GO:0005539//glycosaminoglycan binding;GO:0042802//identical protein binding;GO:0015631//tubulin binding;GO:0019899//enzyme binding;GO:0045502//dynein binding	GO:0007346//regulation of mitotic cell cycle;GO:0051301//cell division;GO:0003006//developmental process involved in reproduction;GO:0021952//central nervous system projection neuron axonogenesis;GO:0040001//establishment of mitotic spindle localization;GO:0021543//pallium development;GO:0006998//nuclear envelope organization;GO:0032318//regulation of Ras GTPase activity;GO:0016477//cell migratio…	gi|395536326|ref|XP_003770171.1|/8.80178e-84/PREDICTED: platelet-activating factor acetylhydrolase IB subunit alpha [Sarcophilus harrisii]
c41015.graph_c0	-8.46447	0.850946	-	-	-	-	-
c32078.graph_c0	-8.46501	0.85096	-	-	-	-	-
c40958.graph_c0	-8.46504	0.85096	-	-	-	-	gi|395513739|ref|XP_003761080.1|/9.87243e-09/PREDICTED: protein phosphatase PTC7 homolog [Sarcophilus harrisii]
c44542.graph_c0	-8.46504	0.85096	-	-	-	-	-
c36726.graph_c0	-8.46524	0.85096	-	-	-	-	-
c33134.graph_c0	-8.46556	0.85096	-	-	-	-	-
c1268.graph_c0	-8.46603	0.851446	K15303|1|2e-08|57.8|tgu:100190058|aflatoxin B1 aldehyde reductase;K04883|2|3e-07|53.9|oaa:100080488|potassium voltage-gated channel Shaker-related subfamily A, beta member 2	-	-	-	gi|471227403|ref|XP_004034615.1|/1.23057e-22/hypothetical protein IMG5_117220 [Ichthyophthirius multifiliis]
c42211.graph_c0	-8.46603	0.851446	K07542|1|3e-06|50.4|nve:NEMVE_v1g102873|phosphatidylinositol glycan, class V [EC:2.4.1.-]	-	-	-	-
c28628.graph_c0	-8.46609	0.851446	-	-	-	-	-
c483.graph_c1	-8.46628	0.851446	K15601|1|5e-08|57.4|cfa:474695|lysine-specific demethylase 3 [EC:1.14.11.-]	-	-	-	gi|118358377|ref|XP_001012434.1|/4.51726e-12/TB2/DP1, HVA22 family protein [Tetrahymena thermophila]
c26695.graph_c0	-8.46631	0.851446	K12618|1|2e-21|101|acs:100562142|5'-3' exoribonuclease 1 [EC:3.1.13.-]	-	-	-	gi|393910356|gb|EFO19268.2|/9.81084e-25/hypothetical protein LOAG_09226 [Loa loa]
c4314.graph_c0	-8.46646	0.851446	K00868|1|8e-60|231|bfo:BRAFLDRAFT_235952|pyridoxine kinase [EC:2.7.1.35]	-	GO:0046872//metal ion binding	-	gi|209152714|gb|ACI33126.1|/2.45908e-60/Pyridoxal kinase [Salmo salar]
c39313.graph_c0	-8.46652	0.851446	-	-	-	-	-
c29601.graph_c0	-8.46709	0.851446	-	-	-	-	-
c8902.graph_c0	-8.46863	0.851446	K12198|1|2e-46|186|rno:297995|charged multivesicular body protein 5	GO:0043231//intracellular membrane-bounded organelle;GO:0044444//cytoplasmic part;GO:0016020//membrane	-	GO:0007041//lysosomal transport;GO:0007033//vacuole organization;GO:0001881//receptor recycling	gi|410909291|ref|XP_003968124.1|/3.69807e-46/PREDICTED: charged multivesicular body protein 5-like [Takifugu rubripes]
c30539.graph_c0	-8.46909	0.851446	-	-	-	-	-
c34504.graph_c0	-8.46919	0.851446	-	-	-	-	gi|260821872|ref|XP_002606327.1|/8.48112e-08/hypothetical protein BRAFLDRAFT_67569 [Branchiostoma floridae]
c32400.graph_c0	-8.47086	0.851947	-	-	-	-	gi|118384072|ref|XP_001025189.1|/3.40195e-09/Lipase family protein [Tetrahymena thermophila]
c33832.graph_c0	-8.47198	0.851947	-	-	-	-	-
c34612.graph_c0	-8.4728	0.851947	-	-	-	-	gi|470445497|ref|XP_004339854.1|/4.89457e-19/ATPase/histidine kinase/DNA gyrase B/HSP90 domain containing protein [Acanthamoeba castellanii str. Neff]
c24261.graph_c0	-8.47437	0.852286	K07424|1|2e-27|123|mmu:13114|cytochrome P450, family 3, subfamily A [EC:1.14.14.1]	GO:0044464//cell part	GO:0004497//monooxygenase activity	GO:0042221//response to chemical stimulus	gi|351697984|gb|EHB00903.1|/3.01142e-28/Cytochrome P450 3A13 [Heterocephalus glaber]
c3007.graph_c0	-8.47447	0.852286	K08272|1|2e-37|154|nve:NEMVE_v1g185991|calcium binding protein 39	-	-	-	gi|291235600|ref|XP_002737733.1|/2.79245e-37/PREDICTED: calcium binding protein 39-like [Saccoglossus kowalevskii]
c32469.graph_c0	-8.47455	0.852286	-	-	-	-	-
c905.graph_c0	-8.47463	0.852286	-	-	-	-	-
c29391.graph_c0	-8.47466	0.852286	K00102|1|1e-26|120|cfa:610390|D-lactate dehydrogenase (cytochrome) [EC:1.1.2.4]	GO:0044429//mitochondrial part	GO:0016614//oxidoreductase activity, acting on CH-OH group of donors;GO:0050662//coenzyme binding	GO:0019538//protein metabolic process;GO:0043648//dicarboxylic acid metabolic process;GO:0010038//response to metal ion	gi|470393873|ref|XP_004334930.1|/1.11547e-90/Dlactate dehydrogenase 2, mitochondrial precursor, putative [Acanthamoeba castellanii str. Neff]
c25931.graph_c0	-8.47509	0.852286	-	-	-	-	-
c38811.graph_c0	-8.47633	0.852286	-	-	-	-	-
c2380.graph_c0	-8.47664	0.852286	K11650|1|3e-14|77.0|cin:100177871|SWI/SNF-related matrix-associated actin-dependent regulator of chromatin subfamily D	-	-	-	gi|291243077|ref|XP_002741433.1|/1.73687e-13/PREDICTED: SWI/SNF related, matrix associated, actin dependent regulator of chromatin, subfamily d, member 1-like [Saccoglossus kowalevskii]
c38290.graph_c0	-8.47682	0.852286	-	-	-	-	-
c32710.graph_c0	-8.47771	0.852286	K13987|1|1e-11|68.6|spu:580253|ADP-sugar pyrophosphatase [EC:3.6.1.13 3.6.1.-]	-	-	-	gi|470429020|ref|XP_004338152.1|/2.71053e-14/ADP-sugar pyrophosphatase, putative [Acanthamoeba castellanii str. Neff]
c25312.graph_c0	-8.47774	0.852286	K06276|1|2e-59|229|nvi:100115534|3-phosphoinositide dependent protein kinase-1 [EC:2.7.11.1]	GO:0016020//membrane;GO:0044444//cytoplasmic part	GO:0005102//receptor binding;GO:0000166//nucleotide binding;GO:0004674//protein serine/threonine kinase activity;GO:0019900//kinase binding	GO:0051716//cellular response to stimulus;GO:0045859//regulation of protein kinase activity;GO:0007044//cell-substrate junction assembly	gi|326437466|gb|EGD83036.1|/4.11053e-60/AGC/PDK1 protein kinase [Salpingoeca sp. ATCC 50818]
c27292.graph_c0	-8.47808	0.85261	-	-	-	-	-
c33906.graph_c0	-8.4782	0.85261	-	-	-	-	-
c36136.graph_c0	-8.4784	0.85261	-	-	-	-	-
c37561.graph_c0	-8.47886	0.85261	-	-	-	-	-
c7836.graph_c0	-8.47908	0.85261	-	-	-	-	-
c8652.graph_c0	-8.47939	0.85261	K01522|1|5e-27|120|tgu:100223655|bis(5'-adenosyl)-triphosphatase [EC:3.6.1.29]	GO:0043227//membrane-bounded organelle;GO:0044444//cytoplasmic part;GO:0016020//membrane	GO:0046914//transition metal ion binding;GO:0004551//nucleotide diphosphatase activity	GO:0015961//diadenosine polyphosphate catabolic process;GO:0006753//nucleoside phosphate metabolic process	gi|74861555|sp|Q86KK2.1|FHIT_DICDI/6.32661e-28/RecName: Full=Bis(5'-adenosyl)-triphosphatase; AltName: Full=AP3A hydrolase; Short=AP3Aase; AltName: Full=Diadenosine 5',5'''-P1,P3-triphosphate hydrolase; AltName: Full=Dinucleosidetriphosphatase; AltName: Full=Fragile histidine triad protein homolog
c351.graph_c0	-8.47966	0.85261	K15501|1|2e-09|62.4|tad:TRIADDRAFT_23113|serine/threonine-protein phosphatase 6 regulatory subunit 3	-	-	-	gi|196002525|ref|XP_002111130.1|/1.718e-08/hypothetical protein TRIADDRAFT_23113 [Trichoplax adhaerens]
c13469.graph_c0	-8.47979	0.85261	K01537|1|4e-132|472|cin:100185912|Ca2+-transporting ATPase [EC:3.6.3.8]	GO:0016020//membrane;GO:0016023//cytoplasmic membrane-bounded vesicle;GO:0005794//Golgi apparatus	GO:0019829//cation-transporting ATPase activity;GO:0005488//binding	GO:0070838//divalent metal ion transport;GO:0006875//cellular metal ion homeostasis	gi|459180359|ref|XP_002130066.2|/8.17493e-132/PREDICTED: calcium-transporting ATPase type 2C member 1-like [Ciona intestinalis]
c37593.graph_c0	-8.47992	0.85261	-	-	-	-	gi|118378748|ref|XP_001022548.1|/5.97306e-06/Lipase family protein [Tetrahymena thermophila]
c1161.graph_c0	-8.47996	0.85261	K12602|1|2e-10|68.2|spu:591782|WD repeat-containing protein 61;K14555|2|1e-09|65.5|aga:AgaP_AGAP009615|U3 small nucleolar RNA-associated protein 13	-	-	-	gi|391330721|ref|XP_003739803.1|/9.69329e-62/PREDICTED: WD repeat-containing protein 20-like [Metaseiulus occidentalis]
c611.graph_c0	-8.47999	0.85261	K10751|1|3e-19|93.6|cin:100184960|chromatin assembly factor 1 subunit B	GO:0043234//protein complex	GO:0003676//nucleic acid binding	GO:0034728//nucleosome organization	gi|198426117|ref|XP_002127701.1|/3.1195e-18/PREDICTED: chromatin assembly factor 1 subunit B-like [Ciona intestinalis]
c39522.graph_c0	-8.48001	0.85261	-	-	-	-	-
c3238.graph_c0	-8.48029	0.85261	-	-	-	-	gi|470303231|ref|XP_004347872.1|/9.23092e-15/conserved hypothetical protein [Capsaspora owczarzaki ATCC 30864]
c31037.graph_c0	-8.48039	0.85261	-	-	-	-	-
c31579.graph_c0	-8.48123	0.85261	-	-	-	-	gi|342184469|emb|CCC93951.1|/1.05011e-06/conserved hypothetical protein [Trypanosoma congolense IL3000]
c35623.graph_c0	-8.48124	0.85261	K08825|1|2e-16|84.0|hmg:100211421|dual-specificity tyrosine-(Y)-phosphorylation regulated kinase [EC:2.7.12.1]	-	GO:0016740//transferase activity	-	gi|340374914|ref|XP_003385982.1|/2.92813e-16/PREDICTED: dual specificity tyrosine-phosphorylation-regulated kinase 4-like [Amphimedon queenslandica]
c24659.graph_c0	-8.48126	0.85261	K11108|1|2e-61|235|oaa:100073662|RNA 3'-terminal phosphate cyclase-like protein	-	-	-	gi|470239760|ref|XP_004351849.1|/1.20662e-69/RNA 3'-terminal phosphate cyclase family protein [Dictyostelium fasciculatum]
c25706.graph_c0	-8.48131	0.85261	-	-	-	-	-
c21380.graph_c0	-8.48165	0.85261	K14538|1|5e-96|352|hmg:100200440|nuclear GTP-binding protein	-	-	-	gi|470309050|ref|XP_004363980.1|/3.05813e-105/Gnl3l protein [Capsaspora owczarzaki ATCC 30864]
c38242.graph_c0	-8.48185	0.852993	K14442|1|3e-12|70.5|mdo:100012581|ATP-dependent RNA helicase DHX36 [EC:3.6.4.13]	-	-	-	gi|395528308|ref|XP_003766272.1|/2.82115e-11/PREDICTED: LOW QUALITY PROTEIN: probable ATP-dependent RNA helicase DHX36 [Sarcophilus harrisii]
c32426.graph_c0	-8.48242	0.852993	-	-	-	-	-
c41496.graph_c0	-8.48324	0.852993	-	-	-	GO:0000087//M phase of mitotic cell cycle	gi|198432869|ref|XP_002131152.1|/1.06848e-10/PREDICTED: uncharacterized protein LOC100179598 [Ciona intestinalis]
c33779.graph_c0	-8.48348	0.852993	-	-	-	-	-
c378.graph_c0	-8.48361	0.852993	K12272|1|6e-21|100|nve:NEMVE_v1g79420|signal recognition particle receptor subunit beta	GO:0043231//intracellular membrane-bounded organelle;GO:0044425//membrane part;GO:0044444//cytoplasmic part	GO:0005488//binding	-	gi|291239949|ref|XP_002739885.1|/3.99441e-25/PREDICTED: Ab2-417-like [Saccoglossus kowalevskii]
c12740.graph_c0	-8.48399	0.852993	K11262|1|9e-25|112|dmo:Dmoj_GI19176|acetyl-CoA carboxylase / biotin carboxylase [EC:6.4.1.2 6.3.4.14]	GO:0043231//intracellular membrane-bounded organelle	GO:0016421//CoA carboxylase activity;GO:0016879//ligase activity, forming carbon-nitrogen bonds;GO:0032559	GO:0006631//fatty acid metabolic process	gi|195121518|ref|XP_002005267.1|/8.50032e-24/GI19176 [Drosophila mojavensis]
c38494.graph_c0	-8.4841	0.852993	-	-	-	-	-
c25582.graph_c0	-8.48415	0.852993	K14376|1|3e-67|255|dvi:Dvir_GJ21414|poly(A) polymerase [EC:2.7.7.19]	-	GO:0070566//adenylyltransferase activity	GO:0031123//RNA 3'-end processing	gi|195431638|ref|XP_002063835.1|/2.30144e-66/GK15696 [Drosophila willistoni]
c29652.graph_c0	-8.48428	0.852993	-	-	-	-	-
c20133.graph_c0	-8.48458	0.852993	K00326|1|4e-57|221|acs:100563617|cytochrome-b5 reductase [EC:1.6.2.2]	-	GO:0003824//catalytic activity	GO:0008152//metabolic process	gi|281201640|gb|EFA75848.1|/2.77965e-74/NADH-cytochrome b5 reductase [Polysphondylium pallidum PN500]
c2478.graph_c0	-8.48496	0.852993	-	-	-	-	-
c32831.graph_c0	-8.48523	0.852993	-	-	-	-	gi|470300363|ref|XP_004346883.1|/1.00058e-17/hypothetical protein CAOG_05198 [Capsaspora owczarzaki ATCC 30864]
c11983.graph_c0	-8.48529	0.852993	-	-	-	-	gi|390366737|ref|XP_788861.2|/2.99052e-43/PREDICTED: repressor of RNA polymerase III transcription MAF1 homolog [Strongylocentrotus purpuratus]
c31620.graph_c0	-8.48555	0.852993	-	-	-	-	-
c29696.graph_c0	-8.48595	0.853435	-	-	-	-	-
c13268.graph_c0	-8.48605	0.853435	K14774|1|6e-37|153|xtr:493397|U3 small nucleolar RNA-associated protein 25	-	-	-	gi|470395548|ref|XP_004335084.1|/6.90785e-37/Protein of unknown function (DUF1253) containing protein [Acanthamoeba castellanii str. Neff]
c874.graph_c0	-8.48628	0.853435	K08870|1|3e-12|70.9|cin:100178166|PTK9 protein tyrosine kinase 9	GO:0005622//intracellular	-	-	gi|198433732|ref|XP_002131541.1|/2.11547e-11/PREDICTED: twinfilin-2-like [Ciona intestinalis]
c10564.graph_c0	-8.48631	0.853435	K00869|1|7e-32|137|cin:100185592|mevalonate kinase [EC:2.7.1.36]	-	-	-	gi|198433052|ref|XP_002131873.1|/5.63281e-31/PREDICTED: mevalonate kinase [Ciona intestinalis]
c8954.graph_c0	-8.48669	0.853435	K12579|1|6e-18|90.1|oaa:100093227|interferon-stimulated gene 20 kDa protein [EC:3.1.13.1];K01175|2|4e-17|87.4|tad:TRIADDRAFT_19790|[EC:3.1.-.-]	GO:0016604//nuclear body	GO:0008296//3'-5'-exodeoxyribonuclease activity	GO:0051707//response to other organism;GO:0016070//RNA metabolic process;GO:0006308//DNA catabolic process	gi|345321003|ref|XP_001521618.2|/6.34065e-17/PREDICTED: interferon-stimulated gene 20 kDa protein-like [Ornithorhynchus anatinus]
c24781.graph_c0	-8.48765	0.853435	K07023|1|5e-45|181|tgu:100231139|putative hydrolases of HD superfamily	GO:0043231//intracellular membrane-bounded organelle	-	-	gi|410916403|ref|XP_003971676.1|/8.90904e-45/PREDICTED: HD domain-containing protein 2-like [Takifugu rubripes]
c1155.graph_c0	-8.48915	0.853435	K05012|1|9e-22|102|nve:NEMVE_v1g216752|chloride channel 3	GO:0031224//intrinsic to membrane	GO:0005254//chloride channel activity	GO:0015698//inorganic anion transport	gi|340382150|ref|XP_003389584.1|/8.84341e-21/PREDICTED: H(+)/Cl(-) exchange transporter 3-like [Amphimedon queenslandica]
c32475.graph_c0	-8.48921	0.853435	K00463|1|1e-10|65.1|nve:NEMVE_v1g244579|indoleamine 2,3-dioxygenase [EC:1.13.11.52]	GO:0043292//contractile fiber	GO:0016702//oxidoreductase activity, acting on single donors with incorporation of molecular oxygen, incorporation of two atoms of oxygen;GO:0005488//binding	GO:0018130;GO:0001818//negative regulation of cytokine production;GO:0042130//negative regulation of T cell proliferation;GO:0002517//T cell tolerance induction;GO:0001819//positive regulation of cytokine production;GO:0002544//chronic inflammatory response;GO:0006569//tryptophan catabolic process;GO:0070229;GO:0002237//response to molecule of bacterial origin;GO:0002828//regulation of type 2 imm…	gi|156375508|ref|XP_001630122.1|/1.18199e-09/predicted protein [Nematostella vectensis]
c23353.graph_c0	-8.48996	0.853789	-	-	GO:0003824//catalytic activity	GO:0008152//metabolic process	gi|470308111|ref|XP_004363753.1|/4.77795e-103/anthranilate synthase component I [Capsaspora owczarzaki ATCC 30864]
c33499.graph_c0	-8.49011	0.853789	-	-	-	-	-
c36463.graph_c0	-8.49062	0.853789	K15362|1|1e-07|55.5|tad:TRIADDRAFT_30066|fanconi anemia group J protein [EC:3.6.4.12]	GO:0043231//intracellular membrane-bounded organelle	GO:0005488//binding;GO:0004386//helicase activity	GO:0031670//cellular response to nutrient;GO:0006355//regulation of transcription, DNA-dependent;GO:0008283//cell proliferation	gi|196012030|ref|XP_002115878.1|/9.43983e-07/hypothetical protein TRIADDRAFT_30066 [Trichoplax adhaerens]
c22639.graph_c0	-8.49085	0.853789	-	-	-	-	-
c922.graph_c0	-8.49088	0.853789	-	-	-	-	gi|196013679|ref|XP_002116700.1|/1.29002e-44/hypothetical protein TRIADDRAFT_60734 [Trichoplax adhaerens]
c31342.graph_c0	-8.49146	0.853789	-	-	-	-	-
c31289.graph_c0	-8.49273	0.853789	K05741|1|4e-10|63.2|mgp:100539769|diaphanous 2;K05745|3|1e-08|58.2|xtr:100145568|diaphanous 3	GO:0043231//intracellular membrane-bounded organelle	GO:0008092//cytoskeletal protein binding	GO:0008154//actin polymerization or depolymerization	gi|326924384|ref|XP_003208408.1|/4.50205e-09/PREDICTED: hypothetical protein LOC100539769, partial [Meleagris gallopavo]
c25748.graph_c0	-8.49292	0.853789	-	GO:0044464//cell part	-	-	gi|47225770|emb|CAF98250.1|/4.02224e-07/unnamed protein product [Tetraodon nigroviridis]
c23471.graph_c0	-8.49294	0.853789	K11600|1|6e-36|149|isc:IscW_ISCW017199|exosome complex component RRP41	GO:0005634//nucleus	GO:0016779//nucleotidyltransferase activity;GO:0004527//exonuclease activity	GO:0000956//nuclear-transcribed mRNA catabolic process;GO:0010467//gene expression	gi|241119397|ref|XP_002402568.1|/6.17597e-35/exosomal 3'-5' exoribonuclease complex, subunit Rrp41, putative [Ixodes scapularis]
c32731.graph_c0	-8.49338	0.853789	-	-	-	-	-
c6875.graph_c0	-8.49396	0.854334	-	GO:0009986//cell surface;GO:0016021//integral to membrane	-	GO:0033077//T cell differentiation in thymus	gi|470448015|ref|XP_004340118.1|/3.10448e-126/transmembrane protein, putative [Acanthamoeba castellanii str. Neff]
c29625.graph_c0	-8.49421	0.854334	K08333|1|9e-45|181|bfo:BRAFLDRAFT_132368|phosphoinositide-3-kinase, regulatory subunit 4, p150 [EC:2.7.11.1]	GO:0044444//cytoplasmic part	GO:0005488//binding	GO:0007169//transmembrane receptor protein tyrosine kinase signaling pathway	gi|470304578|ref|XP_004348154.1|/1.57706e-51/conserved hypothetical protein [Capsaspora owczarzaki ATCC 30864]
c38732.graph_c0	-8.49422	0.854334	-	-	-	-	-
c7039.graph_c0	-8.49473	0.854334	K10734|1|6e-15|80.5|nve:NEMVE_v1g191511|GINS complex subunit 3	-	-	-	gi|156366154|ref|XP_001627005.1|/4.06644e-14/predicted protein [Nematostella vectensis]
c1026.graph_c0	-8.49569	0.854334	-	-	-	-	gi|432937796|ref|XP_004082474.1|/1.96436e-16/PREDICTED: protein phosphatase 1 regulatory subunit 37-like [Oryzias latipes]
c22867.graph_c0	-8.49577	0.854334	K12868|1|2e-26|119|bfo:BRAFLDRAFT_238139|pre-mRNA-splicing factor SYF2	-	-	-	gi|260834431|ref|XP_002612214.1|/1.83961e-25/hypothetical protein BRAFLDRAFT_238139 [Branchiostoma floridae]
c44435.graph_c0	-8.49578	0.854334	-	-	-	-	-
c41600.graph_c0	-8.49659	0.854334	-	-	-	-	-
c24695.graph_c0	-8.4966	0.854334	-	-	-	-	-
c27416.graph_c0	-8.49695	0.854334	-	-	-	-	-
c32330.graph_c0	-8.49767	0.854334	-	-	-	-	-
c36162.graph_c0	-8.49767	0.854334	-	-	-	-	-
c40968.graph_c0	-8.4985	0.854746	-	-	-	-	-
c22815.graph_c0	-8.49901	0.854746	K14015|1|5e-102|372|dya:Dyak_GE10682|nuclear protein localization protein 4 homolog	-	-	-	gi|195504288|ref|XP_002099014.1|/4.24535e-101/GE10682 [Drosophila yakuba]
c43440.graph_c0	-8.50012	0.854746	-	-	-	-	-
c38312.graph_c0	-8.50054	0.854746	-	-	-	-	-
c473.graph_c1	-8.50107	0.854746	K06631|1|1e-33|141|tca:660822|polo-like kinase 1 [EC:2.7.11.21]	GO:0005815//microtubule organizing center;GO:0043231//intracellular membrane-bounded organelle;GO:0000775//chromosome, centromeric region	GO:0004672//protein kinase activity;GO:0000166//nucleotide binding	GO:0000087//M phase of mitotic cell cycle;GO:0034502//protein localization to chromosome;GO:0000077//DNA damage checkpoint	gi|270008199|gb|EFA04647.1|/1.30938e-32/polo [Tribolium castaneum]
c37639.graph_c0	-8.50133	0.854746	-	-	-	-	gi|470295437|ref|XP_004345058.1|/1.76216e-13/hypothetical protein CAOG_06309 [Capsaspora owczarzaki ATCC 30864]
c37566.graph_c0	-8.50156	0.854746	-	-	-	-	gi|470309434|ref|XP_004364087.1|/6.10373e-06/transcription factor Tat-CT1 [Capsaspora owczarzaki ATCC 30864]
c25506.graph_c0	-8.50163	0.854746	-	-	-	-	gi|327269298|ref|XP_003219431.1|/7.94441e-06/PREDICTED: protein EFR3 homolog A-like [Anolis carolinensis]
c27835.graph_c0	-8.50198	0.855129	K08267|1|1e-47|190|dre:561835|rapamycin-insensitive companion of mTOR	-	-	-	gi|326667603|ref|XP_001920285.3|/2.75528e-47/PREDICTED: rapamycin-insensitive companion of mTOR, partial [Danio rerio]
c7013.graph_c0	-8.50268	0.855129	K06173|1|8e-72|271|spu:591551|tRNA pseudouridine38-40 synthase [EC:5.4.99.12]	GO:0043234//protein complex;GO:0031981//nuclear lumen	GO:0003676//nucleic acid binding;GO:0016866//intramolecular transferase activity;GO:0003713//transcription coactivator activity	GO:0006357//regulation of transcription from RNA polymerase II promoter;GO:0001522//pseudouridine synthesis	gi|390356991|ref|XP_003728903.1|/5.03588e-71/PREDICTED: tRNA pseudouridine synthase A, mitochondrial-like isoform 1 [Strongylocentrotus purpuratus]
c23199.graph_c0	-8.5031	0.855129	-	GO:0043231//intracellular membrane-bounded organelle	GO:0003676//nucleic acid binding	GO:0006909//phagocytosis;GO:0006355//regulation of transcription, DNA-dependent;GO:0007420//brain development;GO:0014016//neuroblast differentiation;GO:0042993//positive regulation of transcription factor import into nucleus	gi|326437743|gb|EGD83313.1|/1.01779e-54/cellular apoptosis susceptibility protein [Salpingoeca sp. ATCC 50818]
c7645.graph_c0	-8.50324	0.855129	K02516|1|1e-32|138|acs:100555438|protein arginine N-methyltransferase 5 [EC:2.1.1.125]	GO:0043231//intracellular membrane-bounded organelle	GO:0005488//binding;GO:0016274//protein-arginine N-methyltransferase activity	GO:0006357//regulation of transcription from RNA polymerase II promoter;GO:0035246//peptidyl-arginine N-methylation	gi|327289321|ref|XP_003229373.1|/8.26412e-32/PREDICTED: protein arginine N-methyltransferase 5-like [Anolis carolinensis]
c11892.graph_c1	-8.50363	0.855129	K12852|1|2e-99|362|tgu:100229316|116 kDa U5 small nuclear ribonucleoprotein component	GO:0005681//spliceosomal complex;GO:0016604//nuclear body	GO:0005488//binding	GO:0006396//RNA processing	gi|470434859|ref|XP_004338724.1|/5.00855e-102/elongation factor Tu GTP binding domain containing protein [Acanthamoeba castellanii str. Neff]
c10505.graph_c0	-8.50481	0.855129	K10836|1|6e-35|148|dme:Dmel_CG11779|mitochondrial protein-transporting ATPase [EC:3.6.3.51]	-	-	-	gi|221130340|ref|XP_002162926.1|/1.42983e-41/PREDICTED: mitochondrial import inner membrane translocase subunit TIM44-like [Hydra magnipapillata]
c24575.graph_c0	-8.50498	0.855129	-	-	GO:0003824//catalytic activity	-	gi|330800173|ref|XP_003288113.1|/3.52367e-30/hypothetical protein DICPUDRAFT_33519 [Dictyostelium purpureum]
c1303.graph_c0	-8.50512	0.855144	-	-	-	-	-
c7670.graph_c0	-8.50525	0.855144	-	-	-	-	gi|403366299|gb|EJY82949.1|/6.15387e-19/hypothetical protein OXYTRI_19434 [Oxytricha trifallax]
c6615.graph_c0	-8.50548	0.855144	-	-	-	-	-
c25266.graph_c0	-8.50565	0.855144	K01613|1|9e-11|67.0|nve:NEMVE_v1g189768|phosphatidylserine decarboxylase [EC:4.1.1.65]	-	GO:0016829//lyase activity	-	gi|156372478|ref|XP_001629064.1|/6.12403e-10/predicted protein [Nematostella vectensis]
c27198.graph_c0	-8.50598	0.855483	-	-	-	-	-
c21044.graph_c0	-8.50611	0.855483	-	GO:0044464//cell part	-	-	gi|330793897|ref|XP_003285018.1|/4.3451e-12/hypothetical protein DICPUDRAFT_75993 [Dictyostelium purpureum]
c43071.graph_c0	-8.5067	0.855483	-	-	-	-	-
c27708.graph_c0	-8.50672	0.855483	-	-	-	-	gi|330792288|ref|XP_003284221.1|/7.7995e-27/hypothetical protein DICPUDRAFT_96609 [Dictyostelium purpureum]
c31257.graph_c0	-8.50686	0.855483	-	-	-	-	-
c34760.graph_c0	-8.50696	0.855483	K12495|1|1e-34|146|ame:413410|IQ motif and SEC7 domain-containing protein	GO:0044431//Golgi apparatus part	GO:0005515//protein binding;GO:0030695//GTPase regulator activity	GO:0035556//intracellular signal transduction;GO:0016192//vesicle-mediated transport	gi|281207457|gb|EFA81640.1|/2.90468e-49/ankyrin repeat-containing protein [Polysphondylium pallidum PN500]
c8264.graph_c0	-8.50698	0.855483	K13114|1|7e-09|60.5|xla:394270|pinin	-	-	-	gi|148226833|ref|NP_001080929.1|/5.24061e-08/nuclear protein SDK2 [Xenopus laevis]
c249.graph_c0	-8.50769	0.855483	K12861|1|1e-22|107|smm:Smp_054600|pre-mRNA-splicing factor SPF27	-	-	-	gi|226466674|emb|CAX69472.1|/3.45705e-22/BCAS2 protein homolog [Schistosoma japonicum]
c8394.graph_c0	-8.50778	0.855483	K03439|1|2e-87|322|cel:W02B12.10|tRNA (guanine-N7-)-methyltransferase [EC:2.1.1.33]	GO:0031981//nuclear lumen	GO:0003723//RNA binding;GO:0016423//tRNA (guanine) methyltransferase activity	GO:0009790//embryo development;GO:0001510//RNA methylation;GO:0008033//tRNA processing	gi|17536689|ref|NP_496448.1|/1.35602e-86/Protein W02B12.10 [Caenorhabditis elegans]
c28553.graph_c0	-8.50789	0.855483	K15109|1|1e-09|62.0|dan:Dana_GF15765|solute carrier family 25 (mitochondrial carnitine/acylcarnitine transporter), member 20/29	-	-	-	gi|194761752|ref|XP_001963090.1|/9.82761e-09/GF15765 [Drosophila ananassae]
c37772.graph_c0	-8.50833	0.855483	-	-	-	-	-
c36865.graph_c0	-8.50836	0.855483	-	-	-	-	-
c41163.graph_c0	-8.50917	0.855483	-	-	-	-	-
c24434.graph_c0	-8.50918	0.855483	-	-	-	-	gi|47220981|emb|CAF98210.1|/1.72062e-08/unnamed protein product [Tetraodon nigroviridis]
c44714.graph_c0	-8.5092	0.855483	-	-	-	-	-
c12715.graph_c0	-8.50966	0.855483	-	-	-	-	-
c35658.graph_c0	-8.51009	0.855895	-	-	-	-	-
c30207.graph_c0	-8.51051	0.855895	-	-	-	-	-
c27665.graph_c0	-8.51065	0.855895	-	-	-	-	-
c37687.graph_c0	-8.51083	0.855895	-	-	-	-	-
c35999.graph_c0	-8.51157	0.855895	-	-	-	-	-
c713.graph_c0	-8.51175	0.855895	-	-	-	-	-
c21306.graph_c0	-8.51267	0.855895	K11205|1|9e-26|117|bfo:BRAFLDRAFT_113892|glutamate--cysteine ligase regulatory subunit	-	-	-	gi|291224248|ref|XP_002732117.1|/1.94004e-27/PREDICTED: glutamate-cysteine ligase, modifier subunit-like [Saccoglossus kowalevskii]
c26162.graph_c0	-8.51281	0.855895	K00286|1|4e-13|73.9|api:100161005|pyrroline-5-carboxylate reductase [EC:1.5.1.2]	-	-	-	gi|326428636|gb|EGD74206.1|/2.96278e-13/delta-1-pyrroline-5-carboxylate reductase [Salpingoeca sp. ATCC 50818]
c24402.graph_c0	-8.5129	0.855895	K12592|1|1e-11|69.7|dre:474329|exosome complex protein LRP1	-	-	-	gi|294950855|ref|XP_002786807.1|/2.10278e-11/conserved hypothetical protein [Perkinsus marinus ATCC 50983]
c12824.graph_c0	-8.51315	0.855895	-	-	-	-	-
c29884.graph_c0	-8.51362	0.855895	-	-	-	-	-
c11417.graph_c0	-8.51372	0.855895	-	-	-	-	-
c37126.graph_c0	-8.51466	0.856234	-	-	-	-	-
c22157.graph_c0	-8.51468	0.856234	-	-	GO:0046872//metal ion binding	-	gi|340374635|ref|XP_003385843.1|/2.63741e-08/PREDICTED: hypothetical protein LOC100633425 [Amphimedon queenslandica]
c40588.graph_c0	-8.51518	0.856234	-	-	-	-	-
c33130.graph_c0	-8.51614	0.856234	-	-	-	-	-
c37343.graph_c0	-8.51624	0.856234	K02258|1|2e-07|54.7|cin:100181516|cytochrome c oxidase assembly protein subunit 11	-	-	-	gi|198427197|ref|XP_002127969.1|/1.56546e-06/PREDICTED: cytochrome c oxidase assembly protein COX11, mitochondrial-like [Ciona intestinalis]
c36499.graph_c0	-8.51657	0.856234	-	-	-	-	-
c24069.graph_c0	-8.51679	0.856234	K13166|1|6e-07|55.5|bta:516567|splicing factor, arginine/serine-rich 14	-	-	-	gi|196014034|ref|XP_002116877.1|/6.21376e-24/hypothetical protein TRIADDRAFT_60856 [Trichoplax adhaerens]
c37465.graph_c0	-8.51703	0.856234	-	-	-	-	-
c1082.graph_c0	-8.51816	0.856632	-	-	-	-	-
c29766.graph_c0	-8.51876	0.856632	-	-	-	-	-
c14460.graph_c0	-8.51911	0.856632	-	-	-	-	gi|66810832|ref|XP_639123.1|/2.98163e-42/major facilitator superfamily protein [Dictyostelium discoideum AX4]
c23344.graph_c0	-8.51915	0.856632	K00923|1|1e-24|112|mgp:100544264|phosphatidylinositol-4-phosphate 3-kinase [EC:2.7.1.154]	-	-	-	gi|156382119|ref|XP_001632402.1|/4.22976e-38/predicted protein [Nematostella vectensis]
c33812.graph_c0	-8.51923	0.856632	-	-	-	-	gi|390365890|ref|XP_003730913.1|/1.76409e-13/PREDICTED: solute carrier family 35 member G1-like isoform 1 [Strongylocentrotus purpuratus]
c32135.graph_c0	-8.5194	0.856632	K14636|1|4e-09|60.8|oaa:100091000|MFS transporter, DHA1 family, solute carrier family 18 (vesicular acetylcholine transporter), member 3;K11653|2|1e-08|59.3|spu:580818|AT-rich interactive domain-containing protein 1;K04705|3|2e-08|58.9|cqu:CpipJ_CPIJ003516|signal transducing adaptor molecule;K14398|5|3e-08|58.2|nvi:100121979|cleavage and polyadenylation specificity factor subunit 6/7	-	-	-	gi|340374024|ref|XP_003385539.1|/9.46647e-12/PREDICTED: annexin A7-like [Amphimedon queenslandica]
c30626.graph_c0	-8.51942	0.856632	-	-	-	-	-
c34867.graph_c0	-8.51978	0.856632	-	GO:0005681//spliceosomal complex	-	-	gi|195998183|ref|XP_002108960.1|/5.47113e-23/hypothetical protein TRIADDRAFT_52481 [Trichoplax adhaerens]
c241.graph_c0	-8.51991	0.856632	K07195|1|1e-07|55.1|bfo:BRAFLDRAFT_113774|exocyst complex component 7	-	-	-	gi|260824403|ref|XP_002607157.1|/1.2167e-06/hypothetical protein BRAFLDRAFT_113774 [Branchiostoma floridae]
c2419.graph_c0	-8.52008	0.856632	-	-	-	-	-
c23338.graph_c0	-8.5207	0.856632	K06478|1|9e-18|90.9|ssc:100522631|protein tyrosine phosphatase, receptor type, C [EC:3.1.3.48]	-	GO:0016787//hydrolase activity	-	gi|82221977|sp|Q9IBD8.1|PTPRC_CYPCA/1.64125e-18/RecName: Full=Receptor-type tyrosine-protein phosphatase C; AltName: Full=Leukocyte common antigen; AltName: CD_antigen=CD45; Flags: Precursor
c41701.graph_c0	-8.52111	0.856632	K00914|1|8e-18|89.0|api:100166620|phosphatidylinositol 3-kinase [EC:2.7.1.137]	-	GO:0016772//transferase activity, transferring phosphorus-containing groups	-	gi|193659722|ref|XP_001943231.1|/7.48431e-17/PREDICTED: phosphatidylinositol 3-kinase catalytic subunit type 3-like [Acyrthosiphon pisum]
c26436.graph_c0	-8.52115	0.856632	K14775|1|2e-06|51.6|mdo:100030072|ribosome biogenesis protein UTP30	-	-	-	gi|84998510|ref|XP_953976.1|/9.43997e-07/hypothetical protein [Theileria annulata]
c37572.graph_c0	-8.52258	0.857088	-	-	-	-	gi|395861843|ref|XP_003803184.1|/2.46325e-07/PREDICTED: uncharacterized protein C22orf13 homolog isoform 2 [Otolemur garnettii]
c3631.graph_c0	-8.52325	0.857088	K11886|1|2e-09|60.8|nve:NEMVE_v1g100515|proteasome component ECM29	-	-	-	gi|321464826|gb|EFX75831.1|/1.29641e-08/hypothetical protein DAPPUDRAFT_322900 [Daphnia pulex]
c25036.graph_c0	-8.52447	0.857088	-	-	-	-	-
c32005.graph_c0	-8.52479	0.857088	-	-	-	-	-
c42230.graph_c0	-8.52559	0.857633	-	-	-	-	-
c10203.graph_c0	-8.52602	0.857633	-	-	-	-	-
c33745.graph_c0	-8.52606	0.857633	-	-	-	-	-
c41325.graph_c0	-8.5264	0.857633	-	-	-	-	-
c39055.graph_c0	-8.52649	0.857633	-	-	-	-	-
c38986.graph_c0	-8.5271	0.857633	-	-	-	-	gi|470360927|ref|XP_004364985.1|/5.56676e-15/fatty acid synthase beta subunit [Capsaspora owczarzaki ATCC 30864]
c12785.graph_c0	-8.52736	0.857633	-	-	-	-	-
c28942.graph_c0	-8.52777	0.857633	-	-	-	-	gi|443695065|gb|ELT96056.1|/6.19278e-11/hypothetical protein CAPTEDRAFT_156531 [Capitella teleta]
c925.graph_c0	-8.52822	0.857633	K00949|1|1e-31|137|xtr:549924|thiamine pyrophosphokinase [EC:2.7.6.2]	-	GO:0016772//transferase activity, transferring phosphorus-containing groups	GO:0042723//thiamine-containing compound metabolic process	gi|62857411|ref|NP_001017170.1|/1.04513e-30/thiamin pyrophosphokinase 1 [Xenopus (Silurana) tropicalis]
c28853.graph_c0	-8.52836	0.857633	K11067|1|3e-08|57.8|dre:557716|N-acetylglutamate synthase [EC:2.3.1.1]	-	GO:0016740//transferase activity	GO:0044281//small molecule metabolic process;GO:0034641//cellular nitrogen compound metabolic process	gi|348517977|ref|XP_003446509.1|/5.74388e-09/PREDICTED: N-acetylglutamate synthase, mitochondrial-like [Oreochromis niloticus]
c22671.graph_c0	-8.52853	0.857633	K11647|1|1e-91|337|rno:171379|SWI/SNF-related matrix-associated actin-dependent regulator of chromatin subfamily A member 2/4 [EC:3.6.4.-]	GO:0000790//nuclear chromatin;GO:0070603//SWI/SNF superfamily-type complex	GO:0035258//steroid hormone receptor binding;GO:0003712//transcription cofactor activity;GO:0042623//ATPase activity, coupled;GO:0042393//histone binding	GO:0030326//embryonic limb morphogenesis;GO:0001824//blastocyst development;GO:0001709//cell fate determination;GO:0007420//brain development;GO:0043062//extracellular structure organization;GO:0032989;GO:0033144//negative regulation of intracellular steroid hormone receptor signaling pathway;GO:0006342//chromatin silencing;GO:0048729//tissue morphogenesis;GO:0000122//negative regulation of trans…	gi|291463271|ref|NP_001167550.1|/1.00807e-90/transcription activator BRG1 isoform 3 [Mus musculus]
c11389.graph_c0	-8.52859	0.857633	-	-	-	-	-
c6382.graph_c0	-8.52878	0.857633	K08513|1|7e-13|72.8|cin:100177611|vesicle-associated membrane protein 4;K08515|2|9e-13|72.4|nve:NEMVE_v1g209672|vesicle-associated membrane protein 7	GO:0012505//endomembrane system;GO:0016020//membrane;GO:0000323//lytic vacuole	-	-	gi|225708754|gb|ACO10223.1|/2.57465e-12/Vesicle-associated membrane protein 2 [Caligus rogercresseyi]
c39632.graph_c0	-8.52888	0.857633	-	-	-	-	-
c29859.graph_c0	-8.52945	0.858149	-	-	-	-	-
c40315.graph_c0	-8.53112	0.858149	-	-	-	-	-
c28918.graph_c0	-8.53179	0.858149	-	-	-	-	-
c27169.graph_c0	-8.53234	0.858149	-	-	GO:0016740//transferase activity	-	gi|403348670|gb|EJY73776.1|/6.84649e-15/Chitin synthase 1 [Oxytricha trifallax]
c36982.graph_c0	-8.53244	0.858149	-	-	-	-	-
c40986.graph_c0	-8.53353	0.858605	K07298|1|1e-06|51.6|nve:NEMVE_v1g162441|serine/threonine-protein kinase 11 [EC:2.7.11.9];K08799|2|2e-06|50.8|spu:576359|maternal embryonic leucine zipper kinase [EC:2.7.11.1];K11481|3|4e-06|50.1|hmg:100200477|aurora kinase A [EC:2.7.11.1];K08796|4|5e-06|49.7|tad:TRIADDRAFT_49700|BR serine/threonine kinase [EC:2.7.11.1];K08286|5|7e-06|49.3|tad:TRIADDRAFT_23373|protein-serine/threonine kinase [EC:2…	-	-	-	gi|146185336|ref|XP_001031613.2|/2.43829e-07/Protein kinase domain containing protein [Tetrahymena thermophila]
c34702.graph_c0	-8.53397	0.858605	-	-	-	-	-
c20363.graph_c0	-8.53416	0.952628	K01876|1|2e-160|566|xtr:394926|aspartyl-tRNA synthetase [EC:6.1.1.12]	-	GO:0004812//aminoacyl-tRNA ligase activity;GO:0000166//nucleotide binding	GO:0006418//tRNA aminoacylation for protein translation	gi|410897231|ref|XP_003962102.1|/2.40768e-160/PREDICTED: aspartate--tRNA ligase, cytoplasmic-like [Takifugu rubripes]
c44673.graph_c0	-8.53448	0.858605	-	-	-	-	-
c21024.graph_c0	-8.53466	0.858605	K08960|1|2e-130|466|ecb:100055155|casein kinase 1, epsilon [EC:2.7.11.1]	GO:0043231//intracellular membrane-bounded organelle;GO:0044444//cytoplasmic part	GO:0004672//protein kinase activity;GO:0032559	GO:0006796//phosphate-containing compound metabolic process;GO:0030177//positive regulation of Wnt receptor signaling pathway;GO:0007623//circadian rhythm;GO:0031331;GO:0008104//protein localization;GO:0006464//cellular protein modification process	gi|395819774|ref|XP_003783254.1|/1.05135e-129/PREDICTED: casein kinase I isoform epsilon [Otolemur garnettii]
c25836.graph_c0	-8.53508	0.858605	-	-	-	-	-
c42444.graph_c0	-8.5352	0.858605	-	-	-	-	-
c28367.graph_c0	-8.5352	0.858605	-	-	-	-	-
c3841.graph_c0	-8.53538	0.858605	K11838|1|9e-09|59.3|aga:AgaP_AGAP008530|ubiquitin carboxyl-terminal hydrolase 7 [EC:3.1.2.15]	-	-	-	gi|66814134|ref|XP_641246.1|/5.2818e-10/hypothetical protein DDB_G0280369 [Dictyostelium discoideum AX4]
c42165.graph_c0	-8.53586	0.858605	-	-	-	-	-
c7377.graph_c0	-8.53597	0.858605	K06963|1|2e-14|78.6|aag:AaeL_AAEL002719|tRNA acetyltransferase TAN1	-	-	-	gi|291233689|ref|XP_002736784.1|/1.19579e-15/PREDICTED: THUMP domain containing 1-like [Saccoglossus kowalevskii]
[truncated: 3,995 more rows]

## Sheet: Table S4
Table S4. Primers used in RT-qPCR analysis and dsRNA synthesis.
[truncated: 31 more rows]
